# Supplementary material for: Annelids of the eastern Australian abyss collected by the 2017 RV ‘Investigator’ voyage
Source: Zookeys. 2021 Feb 24;1020:1–198. doi: 10.3897/zookeys.1020.57921 (PMC7930015; doi:10.3897/zookeys.1020.57921)
Supplement: Supplementary material 1 — Annelid identifications from IN2017_V03_Darwin Core format [file zookeys-1020-001-s001.xlsx]

## Sheet: Data
institutionCode	collectionCode	Catalog Number	basisOfRecord	Individual Count	Occurrence Status	Associated Sequences	Date	Sampling protocol	Water Body	Country	Locality	LocationID	Minimum depth (m)	Maximum depth(m)	Footprint WKT	Latitude	Longitude	Geodetic Datum	Identification ID	Identified By	Taxon Concept ID	Scientific Name	Scientific Name ID	Kingdom	Phylum	Class	Family	Genus	Specific Epithet
institutionCode	collectionCode	catalogNumber	basisOfRecord	individualCount	occurrenceStatus	associatedSequences	eventDate	samplingProtocol	waterBody	country	locality	locationID	minimumDepthInMeters	maximumDepthInMeters	footprintWKT	decimalLatitude	decimalLongitude	geodeticDatum	identificationID	identifiedBy	taxonConceptID	scientificName	scientificNameID	kingdom	phylum	class	family	genus	specificEpithet
AM	IN2017		PreservedSpecimen	30	present		2017-06-09	CSIRO Four Metre Beam Trawl	South Pacific	Australia	Byron Bay	IN2017_V03_100	999	1013	MULTIPOINT (-28.054 154.083, -28.097 154.081)					Wilson R	Eumida sp.	Eumida	urn:lsid:marinespecies.org:taxname:129446	Animalia	Annelida	Polychaeta	Phyllodocidae	Eumida	sp.
AM	IN2017	AM W.50154	PreservedSpecimen	1	present		2017-06-09	CSIRO Four Metre Beam Trawl	South Pacific	Australia	Byron Bay	IN2017_V03_100	999	1013	MULTIPOINT (-28.054 154.083, -28.097 154.081)					Wilson R	Leodice sp. nov.	Leodice	urn:lsid:marinespecies.org:taxname:324708	Animalia	Annelida	Polychaeta	Eunicidae	Leodice	sp. nov.
AM	IN2017	AM W.49911	PreservedSpecimen	1	present		2017-06-09	CSIRO Four Metre Beam Trawl	South Pacific	Australia	Byron Bay	IN2017_V03_100	999	1013	MULTIPOINT (-28.054 154.083, -28.097 154.081)					Paxton H	Hyalinoecia sp. nov. 2	Hyalinoecia	urn:lsid:marinespecies.org:taxname:129353	Animalia	Annelida	Polychaeta	Onuphidae	Hyalinoecia	sp. nov.
AM	IN2017	AM W.49912	PreservedSpecimen	1	present		2017-06-09	CSIRO Four Metre Beam Trawl	South Pacific	Australia	Byron Bay	IN2017_V03_100	999	1013	MULTIPOINT (-28.054 154.083, -28.097 154.081)					Paxton H	Hyalinoecia sp. nov. 2	Hyalinoecia	urn:lsid:marinespecies.org:taxname:129353	Animalia	Annelida	Polychaeta	Onuphidae	Hyalinoecia	sp. nov.
AM	IN2017		PreservedSpecimen	34	present		2017-06-09	CSIRO Four Metre Beam Trawl	South Pacific	Australia	Byron Bay	IN2017_V03_100	999	1013	MULTIPOINT (-28.054 154.083, -28.097 154.081)					Paxton H	Nothria sp. nov. 3	Nothria	urn:lsid:marinespecies.org:taxname:129402	Animalia	Annelida	Polychaeta	Onuphidae	Nothria	sp. nov.
AM	IN2017	AM W.49727	PreservedSpecimen	4	present		2017-06-09	CSIRO Four Metre Beam Trawl	South Pacific	Australia	Byron Bay	IN2017_V03_100	999	1013	MULTIPOINT (-28.054 154.083, -28.097 154.081)					Kupriyanova E	Bathyvermilia sp. nov. 3	Bathyvermilia	urn:lsid:marinespecies.org:taxname:129559	Animalia	Annelida	Polychaeta	Serpulidae	Bathyvermilia	sp. nov.
AM	IN2017	ex AM W.49727	PreservedSpecimen	1	present		2017-06-09	CSIRO Four Metre Beam Trawl	South Pacific	Australia	Byron Bay	IN2017_V03_100	999	1013	MULTIPOINT (-28.054 154.083, -28.097 154.081)					Kupriyanova E	Hyalopomatus sp. 2	Hyalopomatus	urn:lsid:marinespecies.org:taxname:129565	Animalia	Annelida	Polychaeta	Serpulidae	Hyalopomatus	sp.
AM	IN2017	AM W.51926	PreservedSpecimen	1	present		2017-06-09	CSIRO Four Metre Beam Trawl	South Pacific	Australia	Byron Bay	IN2017_V03_100	999	1013	MULTIPOINT (-28.054 154.083, -28.097 154.081)					Georgieva M	Ampharetidae sp.	Ampharetidae	urn:lsid:marinespecies.org:taxname:981	Animalia	Annelida	Polychaeta	Ampharetidae		sp.
AM	IN2017		PreservedSpecimen	4	present		2017-06-09	CSIRO Four Metre Beam Trawl	South Pacific	Australia	Byron Bay	IN2017_V03_100	999	1013	MULTIPOINT (-28.054 154.083, -28.097 154.081)					Gunton L	Ampharetidae sp.	Ampharetidae	urn:lsid:marinespecies.org:taxname:981	Animalia	Annelida	Polychaeta	Ampharetidae		sp.
AM	IN2017		PreservedSpecimen	4	present		2017-06-09	CSIRO Four Metre Beam Trawl	South Pacific	Australia	Byron Bay	IN2017_V03_100	999	1013	MULTIPOINT (-28.054 154.083, -28.097 154.081)					Gunton L	Ampharetidae sp.	Ampharetidae	urn:lsid:marinespecies.org:taxname:981	Animalia	Annelida	Polychaeta	Ampharetidae		sp.
NHM	IN2017		PreservedSpecimen	1	present		2017-06-09	CSIRO Four Metre Beam Trawl	South Pacific	Australia	Byron Bay	IN2017_V03_100	999	1013	MULTIPOINT (-28.054 154.083, -28.097 154.081)					Georgieva M	Linopherus sp. 1	Linopherus	urn:lsid:marinespecies.org:taxname:129189	Animalia	Annelida	Polychaeta	Amphinomidae	Linopherus	sp.
AM	IN2017		PreservedSpecimen	40	present		2017-06-09	CSIRO Four Metre Beam Trawl	South Pacific	Australia	Byron Bay	IN2017_V03_100	999	1013	MULTIPOINT (-28.054 154.083, -28.097 154.081)					Gunton L	Paramphinome cf australis	Paramphinome	urn:lsid:marinespecies.org:taxname:129191	Animalia	Annelida	Polychaeta	Amphinomidae	Paramphinome	cf. australis
NHM	IN2017		PreservedSpecimen	1	present		2017-06-09	CSIRO Four Metre Beam Trawl	South Pacific	Australia	Byron Bay	IN2017_V03_100	999	1013	MULTIPOINT (-28.054 154.083, -28.097 154.081)					Watson C	Dypsonetus cf. caecus	Dypsonetus	urn:lsid:marinespecies.org:taxname:129236	Animalia	Annelida	Polychaeta	Chrysopetalidae	Dysonetus	cf. caecus
NHM	IN2017		PreservedSpecimen	1	present		2017-06-09	CSIRO Four Metre Beam Trawl	South Pacific	Australia	Byron Bay	IN2017_V03_100	999	1013	MULTIPOINT (-28.054 154.083, -28.097 154.081)					Watson C	Dypsonetus cf. caecus	Dypsonetus	urn:lsid:marinespecies.org:taxname:129236	Animalia	Annelida	Polychaeta	Chrysopetalidae	Dysonetus	cf. caecus
AM	IN2017		PreservedSpecimen	30	present		2017-06-09	CSIRO Four Metre Beam Trawl	South Pacific	Australia	Byron Bay	IN2017_V03_100	999	1013	MULTIPOINT (-28.054 154.083, -28.097 154.081)					Watson C	Dypsonetus cf. caecus	Dypsonetus	urn:lsid:marinespecies.org:taxname:129236	Animalia	Annelida	Polychaeta	Chrysopetalidae	Dysonetus	cf. caecus
AM	IN2017	AM W.49509	PreservedSpecimen	75	present		2017-06-09	CSIRO Four Metre Beam Trawl	South Pacific	Australia	Byron Bay	IN2017_V03_100	999	1013	MULTIPOINT (-28.054 154.083, -28.097 154.081)					Wiklund H	Dorvilleidae sp.	Dorvilleidae	urn:lsid:marinespecies.org:taxname:971	Animalia	Annelida	Polychaeta	Dorvilleidae		sp.
NHM	IN2017		PreservedSpecimen	55	present		2017-06-09	CSIRO Four Metre Beam Trawl	South Pacific	Australia	Byron Bay	IN2017_V03_100	999	1013	MULTIPOINT (-28.054 154.083, -28.097 154.081)					Georgieva M	Ophryotrocha sp. 1	Ophryotrocha	urn:lsid:marinespecies.org:taxname:129266	Animalia	Annelida	Polychaeta	Dorvilleidae	Ophryotrocha	sp.
NHM	IN2017		PreservedSpecimen	137	present		2017-06-09	CSIRO Four Metre Beam Trawl	South Pacific	Australia	Byron Bay	IN2017_V03_100	999	1013	MULTIPOINT (-28.054 154.083, -28.097 154.081)					Georgieva M	Ophryotrocha sp. 2	Ophryotrocha	urn:lsid:marinespecies.org:taxname:129266	Animalia	Annelida	Polychaeta	Dorvilleidae	Ophryotrocha	sp.
NHM	IN2017		PreservedSpecimen	136	present		2017-06-09	CSIRO Four Metre Beam Trawl	South Pacific	Australia	Byron Bay	IN2017_V03_100	999	1013	MULTIPOINT (-28.054 154.083, -28.097 154.081)					Georgieva M	Ophryotrocha sp. 3	Ophryotrocha	urn:lsid:marinespecies.org:taxname:129266	Animalia	Annelida	Polychaeta	Dorvilleidae	Ophryotrocha	sp.
NHM	IN2017		PreservedSpecimen	29	present		2017-06-09	CSIRO Four Metre Beam Trawl	South Pacific	Australia	Byron Bay	IN2017_V03_100	999	1013	MULTIPOINT (-28.054 154.083, -28.097 154.081)					Georgieva M	Ophryotrocha sp. 4	Ophryotrocha	urn:lsid:marinespecies.org:taxname:129266	Animalia	Annelida	Polychaeta	Dorvilleidae	Ophryotrocha	sp.
NHM	IN2017		PreservedSpecimen	17	present		2017-06-09	CSIRO Four Metre Beam Trawl	South Pacific	Australia	Byron Bay	IN2017_V03_100	999	1013	MULTIPOINT (-28.054 154.083, -28.097 154.081)					Georgieva M	Ophryotrocha sp. 5	Ophryotrocha	urn:lsid:marinespecies.org:taxname:129266	Animalia	Annelida	Polychaeta	Dorvilleidae	Ophryotrocha	sp.
NHM	IN2017		PreservedSpecimen	17	present		2017-06-09	CSIRO Four Metre Beam Trawl	South Pacific	Australia	Byron Bay	IN2017_V03_100	999	1013	MULTIPOINT (-28.054 154.083, -28.097 154.081)					Georgieva M	Ophryotrocha sp. 6	Ophryotrocha	urn:lsid:marinespecies.org:taxname:129266	Animalia	Annelida	Polychaeta	Dorvilleidae	Ophryotrocha	sp.
NHM	IN2017		PreservedSpecimen	1	present		2017-06-09	CSIRO Four Metre Beam Trawl	South Pacific	Australia	Byron Bay	IN2017_V03_100	999	1013	MULTIPOINT (-28.054 154.083, -28.097 154.081)					Georgieva M	Ophryotrocha sp. 7	Ophryotrocha	urn:lsid:marinespecies.org:taxname:129266	Animalia	Annelida	Polychaeta	Dorvilleidae	Ophryotrocha	sp.
NHM	IN2017		PreservedSpecimen	3	present		2017-06-09	CSIRO Four Metre Beam Trawl	South Pacific	Australia	Byron Bay	IN2017_V03_100	999	1013	MULTIPOINT (-28.054 154.083, -28.097 154.081)					Georgieva M	Ophryotrocha sp. 8	Ophryotrocha	urn:lsid:marinespecies.org:taxname:129266	Animalia	Annelida	Polychaeta	Dorvilleidae	Ophryotrocha	sp.
AM	IN2017		PreservedSpecimen	1	present		2017-06-09	CSIRO Four Metre Beam Trawl	South Pacific	Australia	Byron Bay	IN2017_V03_100	999	1013	MULTIPOINT (-28.054 154.083, -28.097 154.081)					Schulze A	Phascolion sp.	Phascolion	urn:lsid:marinespecies.org:taxname:129708	Animalia	Annelida	Sipuncula	Golfingiidae	Phascolion	sp.
NHM	IN2017		PreservedSpecimen	1	present		2017-06-09	CSIRO Four Metre Beam Trawl	South Pacific	Australia	Byron Bay	IN2017_V03_100	999	1013	MULTIPOINT (-28.054 154.083, -28.097 154.081)					Glasby C	Vrijenhoekia ketea	Vrijenhoekia ketea	urn:lsid:marinespecies.org:taxname:129708	Animalia	Annelida	Polychaeta	Hesionidae	Vrijenhoekia	cf. ketea
NHM	IN2017		PreservedSpecimen	9	present		2017-06-09	CSIRO Four Metre Beam Trawl	South Pacific	Australia	Byron Bay	IN2017_V03_100	999	1013	MULTIPOINT (-28.054 154.083, -28.097 154.081)					Georgieva M	Microphthalmus sp.	Microphthalmus	urn:lsid:marinespecies.org:taxname:129708	Animalia	Annelida	Polychaeta	Hesionidae	Microphthalmus	sp.
NHM	IN2017		PreservedSpecimen	2	present		2017-06-09	CSIRO Four Metre Beam Trawl	South Pacific	Australia	Byron Bay	IN2017_V03_100	999	1013	MULTIPOINT (-28.054 154.083, -28.097 154.081)					Georgieva M	Pleijelius cf longae	Pleijelius	urn:lsid:marinespecies.org:taxname:129708	Animalia	Annelida	Polychaeta	Hesionidae	Pleijelius	cf. longae
NHM	IN2017		PreservedSpecimen	1	present		2017-06-09	CSIRO Four Metre Beam Trawl	South Pacific	Australia	Byron Bay	IN2017_V03_100	999	1013	MULTIPOINT (-28.054 154.083, -28.097 154.081)					Georgieva M	Microphthalmus sp.	Microphthalmus	urn:lsid:marinespecies.org:taxname:129313	Animalia	Annelida	Polychaeta	Hesionidae	Microphthalmus	sp.
AM	IN2017		PreservedSpecimen	50	present		2017-06-09	CSIRO Four Metre Beam Trawl	South Pacific	Australia	Byron Bay	IN2017_V03_100	999	1013	MULTIPOINT (-28.054 154.083, -28.097 154.081)					Gunton L	Microphthalmus sp.	Microphthalmus	urn:lsid:marinespecies.org:taxname:129313	Animalia	Annelida	Polychaeta	Hesionidae	Microphthalmus	sp.
NHM	IN2017		PreservedSpecimen	1	present		2017-06-09	CSIRO Four Metre Beam Trawl	South Pacific	Australia	Byron Bay	IN2017_V03_100	999	1013	MULTIPOINT (-28.054 154.083, -28.097 154.081)					Ramos D	Neanthes sp.1	Neanthes	urn:lsid:marinespecies.org:taxname:129378	Animalia	Annelida	Polychaeta	Nereididae	Neanthes	sp.
NHM	IN2017		PreservedSpecimen	1	present		2017-06-09	CSIRO Four Metre Beam Trawl	South Pacific	Australia	Byron Bay	IN2017_V03_100	999	1013	MULTIPOINT (-28.054 154.083, -28.097 154.081)					Ramos D	Neanthes sp. 2	Neanthes	urn:lsid:marinespecies.org:taxname:129378	Animalia	Annelida	Polychaeta	Nereididae	Neanthes	sp.
NHM	IN2017		PreservedSpecimen	1	present		2017-06-09	CSIRO Four Metre Beam Trawl	South Pacific	Australia	Byron Bay	IN2017_V03_100	999	1013	MULTIPOINT (-28.054 154.083, -28.097 154.081)					Ramos D	Nereis sp.1	Nereis	urn:lsid:marinespecies.org:taxname:129379	Animalia	Annelida	Polychaeta	Nereididae	Nereis	sp.
AM	IN2017	AM W.52212	PreservedSpecimen	1	present		2017-06-09	CSIRO Four Metre Beam Trawl	South Pacific	Australia	Byron Bay	IN2017_V03_100	999	1013	MULTIPOINT (-28.054 154.083, -28.097 154.081)					Zhadan A	Protoaricinae g.sp.1	Protoaricinae	urn:lsid:marinespecies.org:taxname:902	Animalia	Annelida	Polychaeta	Orbiniidae		sp.
AM	IN2017	AM W.52404	PreservedSpecimen	100	present		2017-06-09	CSIRO Four Metre Beam Trawl	South Pacific	Australia	Byron Bay	IN2017_V03_100	999	1013	MULTIPOINT (-28.054 154.083, -28.097 154.081)					Zhadan A	Protoaricinae g.sp.1	Protoaricinae	urn:lsid:marinespecies.org:taxname:902	Animalia	Annelida	Polychaeta	Orbiniidae		sp.
AM	IN2017	AM W.52407	PreservedSpecimen	several	present		2017-06-09	CSIRO Four Metre Beam Trawl	South Pacific	Australia	Byron Bay	IN2017_V03_100	999	1013	MULTIPOINT (-28.054 154.083, -28.097 154.081)					Zhadan A	Orbiniidae sp.	Orbiniidae	urn:lsid:marinespecies.org:taxname:902	Animalia	Annelida	Polychaeta	Orbiniidae		sp.
NHM	IN2017		PreservedSpecimen	1	present		2017-06-09	CSIRO Four Metre Beam Trawl	South Pacific	Australia	Byron Bay	IN2017_V03_100	999	1013	MULTIPOINT (-28.054 154.083, -28.097 154.081)					Georgieva M	Protoaricinae g.sp.1	Protoaricinae	urn:lsid:marinespecies.org:taxname:154913	Animalia	Annelida	Polychaeta	Orbiniidae		sp.
NHM	IN2017		PreservedSpecimen	22	present		2017-06-09	CSIRO Four Metre Beam Trawl	South Pacific	Australia	Byron Bay	IN2017_V03_100	999	1013	MULTIPOINT (-28.054 154.083, -28.097 154.081)					Georgieva M	Protoaricinae g.sp.1	Protoaricinae	urn:lsid:marinespecies.org:taxname:154913	Animalia	Annelida	Polychaeta	Orbiniidae		sp.
NHM	IN2017		PreservedSpecimen	1	present		2017-06-09	CSIRO Four Metre Beam Trawl	South Pacific	Australia	Byron Bay	IN2017_V03_100	999	1013	MULTIPOINT (-28.054 154.083, -28.097 154.081)					Georgieva M	Protoaricinae g.sp.1	Protoaricinae	urn:lsid:marinespecies.org:taxname:154913	Animalia	Annelida	Polychaeta	Orbiniidae		sp.
NHM	IN2017		PreservedSpecimen	1	present		2017-06-09	CSIRO Four Metre Beam Trawl	South Pacific	Australia	Byron Bay	IN2017_V03_100	999	1013	MULTIPOINT (-28.054 154.083, -28.097 154.081)					Georgieva M	Protoaricinae g.sp.1	Protoaricinae	urn:lsid:marinespecies.org:taxname:154913	Animalia	Annelida	Polychaeta	Orbiniidae		sp.
NHM	IN2017		PreservedSpecimen	1	present		2017-06-09	CSIRO Four Metre Beam Trawl	South Pacific	Australia	Byron Bay	IN2017_V03_100	999	1013	MULTIPOINT (-28.054 154.083, -28.097 154.081)					Georgieva M	Protoaricinae g.sp.1	Protoaricinae	urn:lsid:marinespecies.org:taxname:154913	Animalia	Annelida	Polychaeta	Orbiniidae		sp.
NHM	IN2017		PreservedSpecimen	1	present		2017-06-09	CSIRO Four Metre Beam Trawl	South Pacific	Australia	Byron Bay	IN2017_V03_100	999	1013	MULTIPOINT (-28.054 154.083, -28.097 154.081)					Georgieva M	Eumida cf longicirrata	Eumida	urn:lsid:marinespecies.org:taxname:129708	Animalia	Annelida	Polychaeta	Phyllodocidae	Eumida	cf. longicirrata
NHM	IN2017		PreservedSpecimen	1	present		2017-06-09	CSIRO Four Metre Beam Trawl	South Pacific	Australia	Byron Bay	IN2017_V03_100	999	1013	MULTIPOINT (-28.054 154.083, -28.097 154.081)					Georgieva M	Eumida cf longicirrata	Eumida	urn:lsid:marinespecies.org:taxname:129708	Animalia	Annelida	Polychaeta	Phyllodocidae	Eumida	cf. longicirrata
NHM	IN2017		PreservedSpecimen	2	present		2017-06-09	CSIRO Four Metre Beam Trawl	South Pacific	Australia	Byron Bay	IN2017_V03_100	999	1013	MULTIPOINT (-28.054 154.083, -28.097 154.081)					Georgieva M	Eumida cf longicirrata	Eumida	urn:lsid:marinespecies.org:taxname:129708	Animalia	Annelida	Polychaeta	Phyllodocidae	Eumida	cf. longicirrata
NHM	IN2017		PreservedSpecimen	3	present		2017-06-09	CSIRO Four Metre Beam Trawl	South Pacific	Australia	Byron Bay	IN2017_V03_100	999	1013	MULTIPOINT (-28.054 154.083, -28.097 154.081)					Georgieva M	?Pseudomystides sp.	Pseudomystides	urn:lsid:marinespecies.org:taxname:129708	Animalia	Annelida	Polychaeta	Phyllodocidae	Pseudomystides	sp.
NHM	IN2017		PreservedSpecimen	1	present		2017-06-09	CSIRO Four Metre Beam Trawl	South Pacific	Australia	Byron Bay	IN2017_V03_100	999	1013	MULTIPOINT (-28.054 154.083, -28.097 154.081)					Georgieva M	Eumida cf angolensis	Eumida	urn:lsid:marinespecies.org:taxname:129446	Animalia	Annelida	Polychaeta	Phyllodocidae	Eumida	cf. angolensis
NHM	IN2017		PreservedSpecimen	1	present		2017-06-09	CSIRO Four Metre Beam Trawl	South Pacific	Australia	Byron Bay	IN2017_V03_100	999	1013	MULTIPOINT (-28.054 154.083, -28.097 154.081)					Georgieva M	Phyllodocidae sp.	Phyllodocidae	urn:lsid:marinespecies.org:taxname:931	Animalia	Annelida	Polychaeta	Phyllodocidae		sp.
NHM	IN2017		PreservedSpecimen	19	present		2017-06-09	CSIRO Four Metre Beam Trawl	South Pacific	Australia	Byron Bay	IN2017_V03_100	999	1013	MULTIPOINT (-28.054 154.083, -28.097 154.081)					Georgieva M	Eumida cf longicirrata	Eumida	urn:lsid:marinespecies.org:taxname:129446	Animalia	Annelida	Polychaeta	Phyllodocidae	Eumida	cf. longicirrata
NHM	IN2017		PreservedSpecimen	10	present		2017-06-09	CSIRO Four Metre Beam Trawl	South Pacific	Australia	Byron Bay	IN2017_V03_100	999	1013	MULTIPOINT (-28.054 154.083, -28.097 154.081)					Georgieva M	?Pseudomystides sp.	Pseudomystides	urn:lsid:marinespecies.org:taxname:129457	Animalia	Annelida	Polychaeta	Phyllodocidae	Pseudomystides	sp.
AM	IN2017		PreservedSpecimen	145	present		2017-06-09	CSIRO Four Metre Beam Trawl	South Pacific	Australia	Byron Bay	IN2017_V03_100	999	1013	MULTIPOINT (-28.054 154.083, -28.097 154.081)					Gunton L	?Pseudomystides sp.	Pseudomystides	urn:lsid:marinespecies.org:taxname:129457	Animalia	Annelida	Polychaeta	Phyllodocidae	Pseudomystides	sp.
NHM	IN2017		PreservedSpecimen	11	present		2017-06-09	CSIRO Four Metre Beam Trawl	South Pacific	Australia	Byron Bay	IN2017_V03_100	999	1013	MULTIPOINT (-28.054 154.083, -28.097 154.081)					Georgieva M	Protodrilus cf puniceus	Protodrilus	urn:lsid:marinespecies.org:taxname:129514	Animalia	Annelida	Polychaeta	Protodrilidae	Protodrilus	cf. puniceus
NHM	IN2017		PreservedSpecimen	1	present		2017-06-09	CSIRO Four Metre Beam Trawl	South Pacific	Australia	Byron Bay	IN2017_V03_100	999	1013	MULTIPOINT (-28.054 154.083, -28.097 154.081)					Georgieva M	Protodrilus cf puniceus	Protodrilus	urn:lsid:marinespecies.org:taxname:129514	Animalia	Annelida	Polychaeta	Protodrilidae	Protodrilus	cf. puniceus
AM	IN2017		PreservedSpecimen	100	present		2017-06-09	CSIRO Four Metre Beam Trawl	South Pacific	Australia	Byron Bay	IN2017_V03_100	999	1013	MULTIPOINT (-28.054 154.083, -28.097 154.081)					Gunton L	Protodrilus cf puniceus	Protodrilus	urn:lsid:marinespecies.org:taxname:129514	Animalia	Annelida	Polychaeta	Protodrilidae	Protodrilus	cf. puniceus
AM	IN2017		PreservedSpecimen	1	present		2017-06-09	CSIRO Four Metre Beam Trawl	South Pacific	Australia	Byron Bay	IN2017_V03_100	999	1013	MULTIPOINT (-28.054 154.083, -28.097 154.081)					Gunton L	Serpulidae sp.	Serpulidae	urn:lsid:marinespecies.org:taxname:988	Animalia	Annelida	Polychaeta	Serpulidae	Serpulidae	sp.
NHM	IN2017		PreservedSpecimen	20	present		2017-06-09	CSIRO Four Metre Beam Trawl	South Pacific	Australia	Byron Bay	IN2017_V03_100	999	1013	MULTIPOINT (-28.054 154.083, -28.097 154.081)					Georgieva M	Osedax spp.	Osedax	urn:lsid:marinespecies.org:taxname:265008	Animalia	Annelida	Polychaeta	Siboglinidae	Osedax	spp.
AM	IN2017	AM W.52616	PreservedSpecimen	1	present		2017-06-09	CSIRO Four Metre Beam Trawl	South Pacific	Australia	Byron Bay	IN2017_V03_100	999	1013	MULTIPOINT (-28.054 154.083, -28.097 154.081)					Murray A	Pholoides sp.	Pholoides	urn:lsid:marinespecies.org:taxname:129440	Animalia	Annelida	Polychaeta	Sigalionidae	Pholoides	sp.
AM	IN2017		PreservedSpecimen	2	present		2017-06-09	CSIRO Four Metre Beam Trawl	South Pacific	Australia	Byron Bay	IN2017_V03_100	999	1013	MULTIPOINT (-28.054 154.083, -28.097 154.081)					Gunton L	Sphaerodoridae sp.	Sphaerodoridae	urn:lsid:marinespecies.org:taxname:957	Animalia	Annelida	Polychaeta	Sphaerodoridae	Sphaerodoridae	sp.
NHM	IN2017		PreservedSpecimen	1	present		2017-06-09	CSIRO Four Metre Beam Trawl	South Pacific	Australia	Byron Bay	IN2017_V03_100	999	1013	MULTIPOINT (-28.054 154.083, -28.097 154.081)					Georgieva M	Sipuncula sp.	Sipuncula	urn:lsid:marinespecies.org:taxname:129708	Animalia	Annelida	Sipuncula			sp.
AM	IN2017		PreservedSpecimen	14	present		2017-06-09	CSIRO Four Metre Beam Trawl	South Pacific	Australia	Byron Bay	IN2017_V03_100	999	1013	MULTIPOINT (-28.054 154.083, -28.097 154.081)					Gunton L	Sipuncula sp.	Sipuncula	urn:lsid:marinespecies.org:taxname:129708	Animalia	Annelida	Sipuncula			sp.
AM	IN2017	AM W.49726	PreservedSpecimen	20	present		2017-06-09	CSIRO Four Metre Beam Trawl	South Pacific	Australia	Byron Bay	IN2017_V03_100	999	1013	MULTIPOINT (-28.054 154.083, -28.097 154.081)					Kupriyanova E	Protis sp. 1	Protis	urn:lsid:marinespecies.org:taxname:129708	Animalia	Annelida	Polychaeta	Serpulidae	Protis	sp.
AM	IN2017	AM W.49712	PreservedSpecimen	2	present		2017-06-09	CSIRO Four Metre Beam Trawl	South Pacific	Australia	Byron Bay	IN2017_V03_100	999	1013	MULTIPOINT (-28.054 154.083, -28.097 154.081)					Kupriyanova E	Serpulidae sp.	Serpulidae	urn:lsid:marinespecies.org:taxname:988	Animalia	Annelida	Polychaeta	Serpulidae	Serpulidae	sp.
AM	IN2017		PreservedSpecimen	1	present		2017-06-09	CSIRO Four Metre Beam Trawl	South Pacific	Australia	Byron Bay	IN2017_V03_100	999	1013	MULTIPOINT (-28.054 154.083, -28.097 154.081)					Kupriyanova E	Serpulidae sp.	Serpulidae	urn:lsid:marinespecies.org:taxname:988	Animalia	Annelida	Polychaeta	Serpulidae	Serpulidae	sp.
AM	IN2017	AM W.49514	PreservedSpecimen	3	present		2017-06-09	CSIRO Four Metre Beam Trawl	South Pacific	Australia	Byron Bay	IN2017_V03_100	999	1013	MULTIPOINT (-28.054 154.083, -28.097 154.081)					Hutchings P	Terebellidae sp.	Terebellidae	urn:lsid:marinespecies.org:taxname:982	Animalia	Annelida	Polychaeta	Terebellidae		sp.
AM	IN2017	AM W.50412	PreservedSpecimen	1	present		2017-06-09	CSIRO Four Metre Beam Trawl	South Pacific	Australia	Moreton Bay	IN2017_V03_101	2520	2576	MULTIPOINT (-26.946 153.945, -26.971 153.951)					Gunton L	Melinnopsis gardelli	Melinnopsis gardelli	urn:lsid:marinespecies.org:taxname:129708	Animalia	Annelida	Polychaeta	Melinnidae	Melinnopsis	gardelli
AM	IN2017	AM W.50413	PreservedSpecimen	1	present		2017-06-09	CSIRO Four Metre Beam Trawl	South Pacific	Australia	Moreton Bay	IN2017_V03_101	2520	2576	MULTIPOINT (-26.946 153.945, -26.971 153.951)					Alvestad T	Melinnopsis sp.	Melinnopsis	urn:lsid:marinespecies.org:taxname:129708	Animalia	Annelida	Polychaeta	Melinnidae	Melinnopsis	sp.
AM	IN2017	AM W.50431	PreservedSpecimen	1	present		2017-06-09	CSIRO Four Metre Beam Trawl	South Pacific	Australia	Moreton Bay	IN2017_V03_101	2520	2576	MULTIPOINT (-26.946 153.945, -26.971 153.951)					Gunton L	Ampharetidae sp.	Ampharetidae	urn:lsid:marinespecies.org:taxname:981	Animalia	Annelida	Polychaeta	Ampharetidae		sp.
AM	IN2017	AM W.49644	PreservedSpecimen	3	present		2017-06-09	CSIRO Four Metre Beam Trawl	South Pacific	Australia	Moreton Bay	IN2017_V03_101	2520	2576	MULTIPOINT (-26.946 153.945, -26.971 153.951)					Schulze A	Golfingia sp.	Golfingia	urn:lsid:marinespecies.org:taxname:136021	Animalia	Annelida	Sipuncula	Golfingiidae	Golfingia	sp.
AM	IN2017	AM W.52749	PreservedSpecimen	1	present		2017-06-09	CSIRO Four Metre Beam Trawl	South Pacific	Australia	Moreton Bay	IN2017_V03_101	2520	2576	MULTIPOINT (-26.946 153.945, -26.971 153.951)					Murray A	Nephtys cf paradoxa	Nephtys	urn:lsid:marinespecies.org:taxname:129370	Animalia	Annelida	Polychaeta	Nephtyidae	Nephtys	cf. paradoxa
AM	IN2017	AM W.52190	PreservedSpecimen	1	present		2017-06-09	CSIRO Four Metre Beam Trawl	South Pacific	Australia	Moreton Bay	IN2017_V03_101	2520	2576	MULTIPOINT (-26.946 153.945, -26.971 153.951)					Murray A	Perkinsiana sp.	Perkinsiana	urn:lsid:marinespecies.org:taxname:129542	Animalia	Annelida	Polychaeta	Sabellidae	Perkinsiana	sp.
AM	IN2017	AM W.49737	PreservedSpecimen	1	present		2017-06-09	CSIRO Four Metre Beam Trawl	South Pacific	Australia	Moreton Bay	IN2017_V03_101	2520	2576	MULTIPOINT (-26.946 153.945, -26.971 153.951)					Kupriyanova E	Protis sp. 2	Protis	urn:lsid:marinespecies.org:taxname:129708	Animalia	Annelida	Polychaeta	Serpulidae	Protis	sp.
AM	IN2017	AM W.52610	PreservedSpecimen	1	present		2017-06-10	CSIRO Four Metre Beam Trawl	South Pacific	Australia	Moreton Bay	IN2017_V03_102	4264	4274	MULTIPOINT (-27.008 154.223, -27.049 154.224)					Wilson R	Bathychloeia cf. sibogae	Bathychloeia	urn:lsid:marinespecies.org:taxname:324632	Animalia	Annelida	Polychaeta	Amphinomidae	Bathychloeia	cf. sibogae
AM	IN2017	AM W.49717	PreservedSpecimen	5	present		2017-06-10	CSIRO Four Metre Beam Trawl	South Pacific	Australia	Moreton Bay	IN2017_V03_102	4264	4274	MULTIPOINT (-27.008 154.223, -27.049 154.224)					Kupriyanova E	Bathyvermilia sp. nov. 4	Bathyvermilia	urn:lsid:marinespecies.org:taxname:129559	Animalia	Annelida	Polychaeta	Serpulidae	Bathyvermilia	sp. nov.
AM	IN2017	AM W.52608	PreservedSpecimen	1	present		2017-06-10	Brenke Sledge	South Pacific	Australia	Moreton Bay	IN2017_V03_103	4260	4280	MULTIPOINT (-27 154.223, -27.061 154.223)					Wilson R	Bathychloeia cf. sibogae	Bathychloeia	urn:lsid:marinespecies.org:taxname:324632	Animalia	Annelida	Polychaeta	Amphinomidae	Bathychloeia	cf. sibogae
AM	IN2017	AM W.52701	PreservedSpecimen	1	present		2017-06-10	Brenke Sledge	South Pacific	Australia	Moreton Bay	IN2017_V03_103	4260	4280	MULTIPOINT (-27 154.223, -27.061 154.223)					Blake J	Oligobregma sp. nov. 1	Oligobregma	urn:lsid:marinespecies.org:taxname:324770	Animalia	Annelida	Polychaeta	Scalibregmatidae	Oligobregma	sp. nov.
AM	IN2017	AM W.50438	PreservedSpecimen	1	present		2017-06-10	Brenke Sledge	South Pacific	Australia	Moreton Bay	IN2017_V03_103	4260	4280	MULTIPOINT (-27 154.223, -27.061 154.223)					Gunton L	Ampharetidae sp.	Ampharetidae	urn:lsid:marinespecies.org:taxname:129708	Animalia	Annelida	Polychaeta	Ampharetidae		sp.
NHM	IN2017		PreservedSpecimen	2	present		2017-06-10	Brenke Sledge	South Pacific	Australia	Moreton Bay	IN2017_V03_103	4260	4280	MULTIPOINT (-27 154.223, -27.061 154.223)					Georgieva M	Flabelligeridae sp.	Flabelligeridae	urn:lsid:marinespecies.org:taxname:129708	Animalia	Annelida	Polychaeta	Flabelligeridae		sp.
NHM	IN2017		PreservedSpecimen	1	present		2017-06-10	Brenke Sledge	South Pacific	Australia	Moreton Bay	IN2017_V03_103	4260	4280	MULTIPOINT (-27 154.223, -27.061 154.223)					Georgieva M	Bathyglycinde cf. profunda	Bathyglycinde	urn:lsid:marinespecies.org:taxname:238729	Animalia	Annelida	Polychaeta	Goniadidae	Bathyglycinde	cf. profunda
AM	IN2017	AM W.52580	PreservedSpecimen	1	present		2017-06-10	Brenke Sledge	South Pacific	Australia	Moreton Bay	IN2017_V03_103	4260	4280	MULTIPOINT (-27 154.223, -27.061 154.223)					Murray A	Polaruschakov sp.	Polaruschakov	urn:lsid:marinespecies.org:taxname:129505	Animalia	Annelida	polychaeta	Polynoidae	Polaruschakov	sp.
AM	IN2017		PreservedSpecimen	1	present		2017-06-10	Brenke Sledge	South Pacific	Australia	Moreton Bay	IN2017_V03_103	4260	4280	MULTIPOINT (-27 154.223, -27.061 154.223)					Murray A	Macellicephala sp. 1	Macellicephala	urn:lsid:marinespecies.org:taxname:129498	Animalia	Annelida	polychaeta	Polynoidae	Macellicephala	sp.
NHM	IN2017		PreservedSpecimen	3	present		2017-06-10	Brenke Sledge	South Pacific	Australia	Moreton Bay	IN2017_V03_103	4260	4280	MULTIPOINT (-27 154.223, -27.061 154.223)					Georgieva M	Scalibregmatidae sp.	Scalibregmatidae	urn:lsid:marinespecies.org:taxname:129708	Animalia	Annelida	Polychaeta	Scalibregmatidae		sp.
AM	IN2017	AM W.49671	PreservedSpecimen	2	present		2017-06-10	Brenke Sledge	South Pacific	Australia	Moreton Bay	IN2017_V03_103	4260	4280	MULTIPOINT (-27 154.223, -27.061 154.223)					Kupriyanova E	Spirodiscus sp. nov.	Spirodiscus	urn:lsid:marinespecies.org:taxname:129583	Animalia	Annelida	Polychaeta	Serpulidae	Spirodiscus	sp. nov.
AM	IN2017	AM W.49684	PreservedSpecimen	21	present		2017-06-10	Brenke Sledge	South Pacific	Australia	Moreton Bay	IN2017_V03_103	4260	4280	MULTIPOINT (-27 154.223, -27.061 154.223)					Kupriyanova E	Spirodiscus sp. nov.	Spirodiscus	urn:lsid:marinespecies.org:taxname:129583	Animalia	Annelida	Polychaeta	Serpulidae	Spirodiscus	sp. nov.
AM	IN2017	AM W.49685	PreservedSpecimen	9	present		2017-06-10	Brenke Sledge	South Pacific	Australia	Moreton Bay	IN2017_V03_103	4260	4280	MULTIPOINT (-27 154.223, -27.061 154.223)					Kupriyanova E	Spirodiscus sp. nov.	Spirodiscus	urn:lsid:marinespecies.org:taxname:982	Animalia	Annelida	Polychaeta	Serpulidae	Spirodiscus	sp. nov.
AM	IN2017	AM W.50871	PreservedSpecimen	1	present		2017-06-10	Brenke Sledge	South Pacific	Australia	Moreton Bay	IN2017_V03_103	4260	4280	MULTIPOINT (-27 154.223, -27.061 154.223)					Kupriyanova E	Spirodiscus sp. nov.	Spirodiscus	urn:lsid:marinespecies.org:taxname:982	Animalia	Annelida	Polychaeta	Serpulidae	Spirodiscus	sp. nov.
AM	IN2017	AM W.50598	PreservedSpecimen	1	present		2017-06-10	CSIRO Four Metre Beam Trawl	South Pacific	Australia	Moreton Bay	IN2017_V03_104	1071	1138	MULTIPOINT (-26.961 153.848, -26.991 153.847)					Kongsrud J	Chirimia sp. nov.	Chirimia	urn:lsid:marinespecies.org:taxname:129343	Animalia	Annelida	Polychaeta	Maldanidae	Chirimia	sp. nov.
AM	IN2017	AM W.50155	PreservedSpecimen	1	present		2017-06-10	CSIRO Four Metre Beam Trawl	South Pacific	Australia	Moreton Bay	IN2017_V03_104	1071	1138	MULTIPOINT (-26.961 153.848, -26.991 153.847)					Wilson R	Eunice sp. nov.	Eunice	urn:lsid:marinespecies.org:taxname:129278	Animalia	Annelida	Polychaeta	Eunicidae	Eunice	sp. nov.
AM	IN2017	AM W.50156	PreservedSpecimen	1	present		2017-06-10	CSIRO Four Metre Beam Trawl	South Pacific	Australia	Moreton Bay	IN2017_V03_104	1071	1138	MULTIPOINT (-26.961 153.848, -26.991 153.847)					Wilson R	Leodice sp. nov.	Leodice	urn:lsid:marinespecies.org:taxname:324708	Animalia	Annelida	Polychaeta	Eunicidae	Leodice	sp. nov.
AM	IN2017	AM W.50673	PreservedSpecimen	1	present		2017-06-10	CSIRO Four Metre Beam Trawl	South Pacific	Australia	Moreton Bay	IN2017_V03_104	1071	1138	MULTIPOINT (-26.961 153.848, -26.991 153.847)					Zhang J	Phalacrostemma timoharai	Phalacrostemma timoharai	urn:lsid:marinespecies.org:taxname:1451491	Animalia	Annelida	Polychaeta	Sabellariidae	Phalacrostemma	timoharai
MV	IN2017		PreservedSpecimen	1	present		2017-06-10	CSIRO Four Metre Beam Trawl	South Pacific	Australia	Moreton Bay	IN2017_V03_104	1071	1138	MULTIPOINT (-26.961 153.848, -26.991 153.847)					Zhang J	Phalacrostemma timoharai	Phalacrostemma timoharai	urn:lsid:marinespecies.org:taxname:1451491	Animalia	Annelida	Polychaeta	Sabellariidae	Phalacrostemma	timoharai
AM	IN2017	AM W.49490	PreservedSpecimen	5	present		2017-06-10	CSIRO Four Metre Beam Trawl	South Pacific	Australia	Moreton Bay	IN2017_V03_104	1071	1138	MULTIPOINT (-26.961 153.848, -26.991 153.847)					Kupriyanova E	Bathyvermilia sp. nov. 3	Bathyvermilia	urn:lsid:marinespecies.org:taxname:129559	Animalia	Annelida	Polychaeta	Serpulidae	Bathyvermilia	sp. nov.
AM	IN2017	AM W.49494	PreservedSpecimen	6	present		2017-06-10	CSIRO Four Metre Beam Trawl	South Pacific	Australia	Moreton Bay	IN2017_V03_104	1071	1138	MULTIPOINT (-26.961 153.848, -26.991 153.847)					Kupriyanova E	Bathyvermilia sp. nov. 3	Bathyvermilia	urn:lsid:marinespecies.org:taxname:129559	Animalia	Annelida	Polychaeta	Serpulidae	Bathyvermilia	sp. nov.
AM	IN2017	AM W.49728	PreservedSpecimen	4	present		2017-06-10	CSIRO Four Metre Beam Trawl	South Pacific	Australia	Moreton Bay	IN2017_V03_104	1071	1138	MULTIPOINT (-26.961 153.848, -26.991 153.847)					Kupriyanova E	Bathyvermilia sp. nov. 3	Bathyvermilia	urn:lsid:marinespecies.org:taxname:129559	Animalia	Annelida	Polychaeta	Serpulidae	Bathyvermilia	sp. nov.
AM	IN2017	ex AM W.49494	PreservedSpecimen	1	present		2017-06-10	CSIRO Four Metre Beam Trawl	South Pacific	Australia	Moreton Bay	IN2017_V03_104	1071	1138	MULTIPOINT (-26.961 153.848, -26.991 153.847)					Kupriyanova E	Hyalopomatus sp. nov. 3	Hyalopomatus	urn:lsid:marinespecies.org:taxname:129565	Animalia	Annelida	Polychaeta	Serpulidae	Hyalopomatus	sp. nov.
AM	IN2017	AM W.49738	PreservedSpecimen	2	present		2017-06-10	CSIRO Four Metre Beam Trawl	South Pacific	Australia	Moreton Bay	IN2017_V03_104	1071	1138	MULTIPOINT (-26.961 153.848, -26.991 153.847)					Kupriyanova E	Protis sp. 3	Protis	urn:lsid:marinespecies.org:taxname:129708	Animalia	Annelida	Polychaeta	Serpulidae	Protis	sp.
AM	IN2017	AM W.50321	PreservedSpecimen	1	present		2017-06-10	CSIRO Four Metre Beam Trawl	South Pacific	Australia	Moreton Bay	IN2017_V03_104	1071	1138	MULTIPOINT (-26.961 153.848, -26.991 153.847)					Murray A	Panthalis sp.	Panthalis	urn:lsid:marinespecies.org:taxname:129136	Animalia	Annelida	Polychaeta	Acoetidae	Panthalis	sp.
AM	IN2017	AM W.50414	PreservedSpecimen	1	present	MT556172, MT556641, MT561568	2017-06-10	CSIRO Four Metre Beam Trawl	South Pacific	Australia	Moreton Bay	IN2017_V03_104	1071	1138	MULTIPOINT (-26.961 153.848, -26.991 153.847)					Gunton L	Melinnopsis chadwicki	Melinnopsis chadwicki	urn:lsid:marinespecies.org:taxname:1453822	Animalia	Annelida	Polychaeta	Melinnidae	Melinnopsis	chadwicki
AM	IN2017	AM W.50415	PreservedSpecimen	18	present		2017-06-10	CSIRO Four Metre Beam Trawl	South Pacific	Australia	Moreton Bay	IN2017_V03_104	1071	1138	MULTIPOINT (-26.961 153.848, -26.991 153.847)					Alvestad T	Melinnopsis sp.	Melinnopsis	urn:lsid:marinespecies.org:taxname:129170	Animalia	Annelida	Polychaeta	Melinnidae	Melinnopsis	sp.
AM	IN2017	AM W.52950	PreservedSpecimen	1	present		2017-06-10	CSIRO Four Metre Beam Trawl	South Pacific	Australia	Moreton Bay	IN2017_V03_104	1071	1138	MULTIPOINT (-26.961 153.848, -26.991 153.847)					Gunton L	Melinnopsis chadwicki	Melinnopsis chadwicki	urn:lsid:marinespecies.org:taxname:1453822	Animalia	Annelida	Polychaeta	Melinnidae	Melinnopsis	chadwicki
AM	IN2017	AM W.52951	PreservedSpecimen	1	present		2017-06-10	CSIRO Four Metre Beam Trawl	South Pacific	Australia	Moreton Bay	IN2017_V03_104	1071	1138	MULTIPOINT (-26.961 153.848, -26.991 153.847)					Gunton L	Melinnopsis chadwicki	Melinnopsis chadwicki	urn:lsid:marinespecies.org:taxname:1453822	Animalia	Annelida	Polychaeta	Melinnidae	Melinnopsis	chadwicki
AM	IN2017	AM W.52952	PreservedSpecimen	1	present		2017-06-10	CSIRO Four Metre Beam Trawl	South Pacific	Australia	Moreton Bay	IN2017_V03_104	1071	1138	MULTIPOINT (-26.961 153.848, -26.991 153.847)					Gunton L	Melinnopsis chadwicki	Melinnopsis chadwicki	urn:lsid:marinespecies.org:taxname:1453822	Animalia	Annelida	Polychaeta	Melinnidae	Melinnopsis	chadwicki
AM	IN2017	AM W.52953	PreservedSpecimen	1	present		2017-06-10	CSIRO Four Metre Beam Trawl	South Pacific	Australia	Moreton Bay	IN2017_V03_104	1071	1138	MULTIPOINT (-26.961 153.848, -26.991 153.847)					Gunton L	Melinnopsis chadwicki	Melinnopsis chadwicki	urn:lsid:marinespecies.org:taxname:1453822	Animalia	Annelida	Polychaeta	Melinnidae	Melinnopsis	chadwicki
AM	IN2017	AM W.52954	PreservedSpecimen	1	present		2017-06-10	CSIRO Four Metre Beam Trawl	South Pacific	Australia	Moreton Bay	IN2017_V03_104	1071	1138	MULTIPOINT (-26.961 153.848, -26.991 153.847)					Gunton L	Melinnopsis chadwicki	Melinnopsis chadwicki	urn:lsid:marinespecies.org:taxname:1453822	Animalia	Annelida	Polychaeta	Melinnidae	Melinnopsis	chadwicki
AM	IN2017	AM W.52955	PreservedSpecimen	1	present		2017-06-10	CSIRO Four Metre Beam Trawl	South Pacific	Australia	Moreton Bay	IN2017_V03_104	1071	1138	MULTIPOINT (-26.961 153.848, -26.991 153.847)					Gunton L	Melinnopsis chadwicki	Melinnopsis chadwicki	urn:lsid:marinespecies.org:taxname:1453822	Animalia	Annelida	Polychaeta	Melinnidae	Melinnopsis	chadwicki
AM	IN2017	AM W.52956	PreservedSpecimen	1	present		2017-06-10	CSIRO Four Metre Beam Trawl	South Pacific	Australia	Moreton Bay	IN2017_V03_104	1071	1138	MULTIPOINT (-26.961 153.848, -26.991 153.847)					Gunton L	Melinnopsis chadwicki	Melinnopsis chadwicki	urn:lsid:marinespecies.org:taxname:1453822	Animalia	Annelida	Polychaeta	Melinnidae	Melinnopsis	chadwicki
AM	IN2017	AM W.52957	PreservedSpecimen	1	present		2017-06-10	CSIRO Four Metre Beam Trawl	South Pacific	Australia	Moreton Bay	IN2017_V03_104	1071	1138	MULTIPOINT (-26.961 153.848, -26.991 153.847)					Gunton L	Melinnopsis chadwicki	Melinnopsis chadwicki	urn:lsid:marinespecies.org:taxname:1453822	Animalia	Annelida	Polychaeta	Melinnidae	Melinnopsis	chadwicki
AM	IN2017	AM W.52958	PreservedSpecimen	1	present		2017-06-10	CSIRO Four Metre Beam Trawl	South Pacific	Australia	Moreton Bay	IN2017_V03_104	1071	1138	MULTIPOINT (-26.961 153.848, -26.991 153.847)					Gunton L	Melinnopsis chadwicki	Melinnopsis chadwicki	urn:lsid:marinespecies.org:taxname:1453822	Animalia	Annelida	Polychaeta	Melinnidae	Melinnopsis	chadwicki
AM	IN2017	AM W.52959	PreservedSpecimen	1	present		2017-06-10	CSIRO Four Metre Beam Trawl	South Pacific	Australia	Moreton Bay	IN2017_V03_104	1071	1138	MULTIPOINT (-26.961 153.848, -26.991 153.847)					Gunton L	Melinnopsis chadwicki	Melinnopsis chadwicki	urn:lsid:marinespecies.org:taxname:1453822	Animalia	Annelida	Polychaeta	Melinnidae	Melinnopsis	chadwicki
AM	IN2017	AM W.52960	PreservedSpecimen	1	present		2017-06-10	CSIRO Four Metre Beam Trawl	South Pacific	Australia	Moreton Bay	IN2017_V03_104	1071	1138	MULTIPOINT (-26.961 153.848, -26.991 153.847)					Gunton L	Melinnopsis chadwicki	Melinnopsis chadwicki	urn:lsid:marinespecies.org:taxname:1453822	Animalia	Annelida	Polychaeta	Melinnidae	Melinnopsis	chadwicki
AM	IN2017	AM W.52961	PreservedSpecimen	1	present		2017-06-10	CSIRO Four Metre Beam Trawl	South Pacific	Australia	Moreton Bay	IN2017_V03_104	1071	1138	MULTIPOINT (-26.961 153.848, -26.991 153.847)					Gunton L	Melinnopsis chadwicki	Melinnopsis chadwicki	urn:lsid:marinespecies.org:taxname:1453822	Animalia	Annelida	Polychaeta	Melinnidae	Melinnopsis	chadwicki
AM	IN2017	AM W.52962	PreservedSpecimen	1	present		2017-06-10	CSIRO Four Metre Beam Trawl	South Pacific	Australia	Moreton Bay	IN2017_V03_104	1071	1138	MULTIPOINT (-26.961 153.848, -26.991 153.847)					Gunton L	Melinnopsis chadwicki	Melinnopsis chadwicki	urn:lsid:marinespecies.org:taxname:1453822	Animalia	Annelida	Polychaeta	Melinnidae	Melinnopsis	chadwicki
AM	IN2017	AM W.52963	PreservedSpecimen	1	present		2017-06-10	CSIRO Four Metre Beam Trawl	South Pacific	Australia	Moreton Bay	IN2017_V03_104	1071	1138	MULTIPOINT (-26.961 153.848, -26.991 153.847)					Gunton L	Melinnopsis chadwicki	Melinnopsis chadwicki	urn:lsid:marinespecies.org:taxname:1453822	Animalia	Annelida	Polychaeta	Melinnidae	Melinnopsis	chadwicki
AM	IN2017	AM W.52964	PreservedSpecimen	1	present		2017-06-10	CSIRO Four Metre Beam Trawl	South Pacific	Australia	Moreton Bay	IN2017_V03_104	1071	1138	MULTIPOINT (-26.961 153.848, -26.991 153.847)					Gunton L	Melinnopsis chadwicki	Melinnopsis chadwicki	urn:lsid:marinespecies.org:taxname:1453822	Animalia	Annelida	Polychaeta	Melinnidae	Melinnopsis	chadwicki
AM	IN2017	AM W.52965	PreservedSpecimen	1	present		2017-06-10	CSIRO Four Metre Beam Trawl	South Pacific	Australia	Moreton Bay	IN2017_V03_104	1071	1138	MULTIPOINT (-26.961 153.848, -26.991 153.847)					Gunton L	Melinnopsis chadwicki	Melinnopsis chadwicki	urn:lsid:marinespecies.org:taxname:1453822	Animalia	Annelida	Polychaeta	Melinnidae	Melinnopsis	chadwicki
AM	IN2017	AM W.52966	PreservedSpecimen	1	present		2017-06-10	CSIRO Four Metre Beam Trawl	South Pacific	Australia	Moreton Bay	IN2017_V03_104	1071	1138	MULTIPOINT (-26.961 153.848, -26.991 153.847)					Gunton L	Melinnopsis chadwicki	Melinnopsis chadwicki	urn:lsid:marinespecies.org:taxname:1453822	Animalia	Annelida	Polychaeta	Melinnidae	Melinnopsis	chadwicki
AM	IN2017	AM W.52967	PreservedSpecimen	1	present		2017-06-10	CSIRO Four Metre Beam Trawl	South Pacific	Australia	Moreton Bay	IN2017_V03_104	1071	1138	MULTIPOINT (-26.961 153.848, -26.991 153.847)					Gunton L	Melinnopsis chadwicki	Melinnopsis chadwicki	urn:lsid:marinespecies.org:taxname:1453822	Animalia	Annelida	Polychaeta	Melinnidae	Melinnopsis	chadwicki
AM	IN2017	AM W.52968	PreservedSpecimen	1	present		2017-06-10	CSIRO Four Metre Beam Trawl	South Pacific	Australia	Moreton Bay	IN2017_V03_104	1071	1138	MULTIPOINT (-26.961 153.848, -26.991 153.847)					Gunton L	Melinnopsis chadwicki	Melinnopsis chadwicki	urn:lsid:marinespecies.org:taxname:1453822	Animalia	Annelida	Polychaeta	Melinnidae	Melinnopsis	chadwicki
AM	IN2017	AM W.52969	PreservedSpecimen	1	present		2017-06-10	CSIRO Four Metre Beam Trawl	South Pacific	Australia	Moreton Bay	IN2017_V03_104	1071	1138	MULTIPOINT (-26.961 153.848, -26.991 153.847)					Gunton L	Melinnopsis chadwicki	Melinnopsis chadwicki	urn:lsid:marinespecies.org:taxname:1453822	Animalia	Annelida	Polychaeta	Melinnidae	Melinnopsis	chadwicki
AM	IN2017	AM W.52970	PreservedSpecimen	1	present		2017-06-10	CSIRO Four Metre Beam Trawl	South Pacific	Australia	Moreton Bay	IN2017_V03_104	1071	1138	MULTIPOINT (-26.961 153.848, -26.991 153.847)					Gunton L	Melinnopsis chadwicki	Melinnopsis chadwicki	urn:lsid:marinespecies.org:taxname:1453822	Animalia	Annelida	Polychaeta	Melinnidae	Melinnopsis	chadwicki
AM	IN2017	AM W.52971	PreservedSpecimen	1	present		2017-06-10	CSIRO Four Metre Beam Trawl	South Pacific	Australia	Moreton Bay	IN2017_V03_104	1071	1138	MULTIPOINT (-26.961 153.848, -26.991 153.847)					Gunton L	Melinnopsis chadwicki	Melinnopsis chadwicki	urn:lsid:marinespecies.org:taxname:1453822	Animalia	Annelida	Polychaeta	Melinnidae	Melinnopsis	chadwicki
AM	IN2017	AM W.52972	PreservedSpecimen	1	present		2017-06-10	CSIRO Four Metre Beam Trawl	South Pacific	Australia	Moreton Bay	IN2017_V03_104	1071	1138	MULTIPOINT (-26.961 153.848, -26.991 153.847)					Gunton L	Melinnopsis chadwicki	Melinnopsis chadwicki	urn:lsid:marinespecies.org:taxname:1453822	Animalia	Annelida	Polychaeta	Melinnidae	Melinnopsis	chadwicki
AM	IN2017	AM W.52973	PreservedSpecimen	1	present		2017-06-10	CSIRO Four Metre Beam Trawl	South Pacific	Australia	Moreton Bay	IN2017_V03_104	1071	1138	MULTIPOINT (-26.961 153.848, -26.991 153.847)					Gunton L	Melinnopsis chadwicki	Melinnopsis chadwicki	urn:lsid:marinespecies.org:taxname:1453822	Animalia	Annelida	Polychaeta	Melinnidae	Melinnopsis	chadwicki
AM	IN2017	AM W.52974	PreservedSpecimen	1	present		2017-06-10	CSIRO Four Metre Beam Trawl	South Pacific	Australia	Moreton Bay	IN2017_V03_104	1071	1138	MULTIPOINT (-26.961 153.848, -26.991 153.847)					Gunton L	Melinnopsis chadwicki	Melinnopsis chadwicki	urn:lsid:marinespecies.org:taxname:1453822	Animalia	Annelida	Polychaeta	Melinnidae	Melinnopsis	chadwicki
AM	IN2017	AM W.52975	PreservedSpecimen	1	present		2017-06-10	CSIRO Four Metre Beam Trawl	South Pacific	Australia	Moreton Bay	IN2017_V03_104	1071	1138	MULTIPOINT (-26.961 153.848, -26.991 153.847)					Gunton L	Melinnopsis chadwicki	Melinnopsis chadwicki	urn:lsid:marinespecies.org:taxname:1453822	Animalia	Annelida	Polychaeta	Melinnidae	Melinnopsis	chadwicki
AM	IN2017	AM W.52976	PreservedSpecimen	1	present		2017-06-10	CSIRO Four Metre Beam Trawl	South Pacific	Australia	Moreton Bay	IN2017_V03_104	1071	1138	MULTIPOINT (-26.961 153.848, -26.991 153.847)					Gunton L	Melinnopsis chadwicki	Melinnopsis chadwicki	urn:lsid:marinespecies.org:taxname:1453822	Animalia	Annelida	Polychaeta	Melinnidae	Melinnopsis	chadwicki
AM	IN2017	AM W.52977	PreservedSpecimen	1	present		2017-06-10	CSIRO Four Metre Beam Trawl	South Pacific	Australia	Moreton Bay	IN2017_V03_104	1071	1138	MULTIPOINT (-26.961 153.848, -26.991 153.847)					Gunton L	Melinnopsis chadwicki	Melinnopsis chadwicki	urn:lsid:marinespecies.org:taxname:1453822	Animalia	Annelida	Polychaeta	Melinnidae	Melinnopsis	chadwicki
AM	IN2017	AM W.52978	PreservedSpecimen	1	present		2017-06-10	CSIRO Four Metre Beam Trawl	South Pacific	Australia	Moreton Bay	IN2017_V03_104	1071	1138	MULTIPOINT (-26.961 153.848, -26.991 153.847)					Gunton L	Melinnopsis chadwicki	Melinnopsis chadwicki	urn:lsid:marinespecies.org:taxname:1453822	Animalia	Annelida	Polychaeta	Melinnidae	Melinnopsis	chadwicki
AM	IN2017	AM W.52981	PreservedSpecimen	1	present		2017-06-10	CSIRO Four Metre Beam Trawl	South Pacific	Australia	Moreton Bay	IN2017_V03_104	1071	1138	MULTIPOINT (-26.961 153.848, -26.991 153.847)					Gunton L	Melinnopsis chadwicki	Melinnopsis chadwicki	urn:lsid:marinespecies.org:taxname:1453822	Animalia	Annelida	Polychaeta	Melinnidae	Melinnopsis	chadwicki
AM	IN2017	AM W.52989	PreservedSpecimen	1	present		2017-06-10	CSIRO Four Metre Beam Trawl	South Pacific	Australia	Moreton Bay	IN2017_V03_104	1071	1138	MULTIPOINT (-26.961 153.848, -26.991 153.847)					Gunton L	Melinnopsis chadwicki	Melinnopsis chadwicki	urn:lsid:marinespecies.org:taxname:1453822	Animalia	Annelida	Polychaeta	Melinnidae	Melinnopsis	chadwicki
AM	IN2017	AM W.52990	PreservedSpecimen	1	present		2017-06-10	CSIRO Four Metre Beam Trawl	South Pacific	Australia	Moreton Bay	IN2017_V03_104	1071	1138	MULTIPOINT (-26.961 153.848, -26.991 153.847)					Gunton L	Melinnopsis chadwicki	Melinnopsis chadwicki	urn:lsid:marinespecies.org:taxname:1453822	Animalia	Annelida	Polychaeta	Melinnidae	Melinnopsis	chadwicki
AM	IN2017	AM W.52991	PreservedSpecimen	1	present		2017-06-10	CSIRO Four Metre Beam Trawl	South Pacific	Australia	Moreton Bay	IN2017_V03_104	1071	1138	MULTIPOINT (-26.961 153.848, -26.991 153.847)					Gunton L	Melinnopsis chadwicki	Melinnopsis chadwicki	urn:lsid:marinespecies.org:taxname:1453822	Animalia	Annelida	Polychaeta	Melinnidae	Melinnopsis	chadwicki
AM	IN2017	AM W.52992	PreservedSpecimen	1	present		2017-06-10	CSIRO Four Metre Beam Trawl	South Pacific	Australia	Moreton Bay	IN2017_V03_104	1071	1138	MULTIPOINT (-26.961 153.848, -26.991 153.847)					Gunton L	Melinnopsis chadwicki	Melinnopsis chadwicki	urn:lsid:marinespecies.org:taxname:1453822	Animalia	Annelida	Polychaeta	Melinnidae	Melinnopsis	chadwicki
AM	IN2017	AM W.52993	PreservedSpecimen	1	present		2017-06-10	CSIRO Four Metre Beam Trawl	South Pacific	Australia	Moreton Bay	IN2017_V03_104	1071	1138	MULTIPOINT (-26.961 153.848, -26.991 153.847)					Gunton L	Melinnopsis chadwicki	Melinnopsis chadwicki	urn:lsid:marinespecies.org:taxname:1453822	Animalia	Annelida	Polychaeta	Melinnidae	Melinnopsis	chadwicki
AM	IN2017	AM W.52994	PreservedSpecimen	1	present		2017-06-10	CSIRO Four Metre Beam Trawl	South Pacific	Australia	Moreton Bay	IN2017_V03_104	1071	1138	MULTIPOINT (-26.961 153.848, -26.991 153.847)					Gunton L	Melinnopsis chadwicki	Melinnopsis chadwicki	urn:lsid:marinespecies.org:taxname:1453822	Animalia	Annelida	Polychaeta	Melinnidae	Melinnopsis	chadwicki
AM	IN2017	AM W.52995	PreservedSpecimen	1	present		2017-06-10	CSIRO Four Metre Beam Trawl	South Pacific	Australia	Moreton Bay	IN2017_V03_104	1071	1138	MULTIPOINT (-26.961 153.848, -26.991 153.847)					Gunton L	Melinnopsis chadwicki	Melinnopsis chadwicki	urn:lsid:marinespecies.org:taxname:1453822	Animalia	Annelida	Polychaeta	Melinnidae	Melinnopsis	chadwicki
AM	IN2017	AM W.52996	PreservedSpecimen	1	present		2017-06-10	CSIRO Four Metre Beam Trawl	South Pacific	Australia	Moreton Bay	IN2017_V03_104	1071	1138	MULTIPOINT (-26.961 153.848, -26.991 153.847)					Gunton L	Melinnopsis chadwicki	Melinnopsis chadwicki	urn:lsid:marinespecies.org:taxname:1453822	Animalia	Annelida	Polychaeta	Melinnidae	Melinnopsis	chadwicki
AM	IN2017		PreservedSpecimen	1	present		2017-06-10	CSIRO Four Metre Beam Trawl	South Pacific	Australia	Moreton Bay	IN2017_V03_104	1071	1138	MULTIPOINT (-26.961 153.848, -26.991 153.847)					Gunton L	Melinnopsis chadwicki	Melinnopsis chadwicki	urn:lsid:marinespecies.org:taxname:1453822	Animalia	Annelida	Polychaeta	Melinnidae	Melinnopsis	chadwicki
AM	IN2017		PreservedSpecimen	1	present		2017-06-10	CSIRO Four Metre Beam Trawl	South Pacific	Australia	Moreton Bay	IN2017_V03_104	1071	1138	MULTIPOINT (-26.961 153.848, -26.991 153.847)					Gunton L	Melinnopsis chadwicki	Melinnopsis chadwicki	urn:lsid:marinespecies.org:taxname:1453822	Animalia	Annelida	Polychaeta	Melinnidae	Melinnopsis	chadwicki
AM	IN2017		PreservedSpecimen	1	present		2017-06-10	CSIRO Four Metre Beam Trawl	South Pacific	Australia	Moreton Bay	IN2017_V03_104	1071	1138	MULTIPOINT (-26.961 153.848, -26.991 153.847)					Gunton L	Melinnopsis chadwicki	Melinnopsis chadwicki	urn:lsid:marinespecies.org:taxname:1453822	Animalia	Annelida	Polychaeta	Melinnidae	Melinnopsis	chadwicki
AM	IN2017		PreservedSpecimen	1	present		2017-06-10	CSIRO Four Metre Beam Trawl	South Pacific	Australia	Moreton Bay	IN2017_V03_104	1071	1138	MULTIPOINT (-26.961 153.848, -26.991 153.847)					Gunton L	Melinnopsis chadwicki	Melinnopsis chadwicki	urn:lsid:marinespecies.org:taxname:1453822	Animalia	Annelida	Polychaeta	Melinnidae	Melinnopsis	chadwicki
AM	IN2017		PreservedSpecimen	1	present		2017-06-10	CSIRO Four Metre Beam Trawl	South Pacific	Australia	Moreton Bay	IN2017_V03_104	1071	1138	MULTIPOINT (-26.961 153.848, -26.991 153.847)					Gunton L	Melinnopsis chadwicki	Melinnopsis chadwicki	urn:lsid:marinespecies.org:taxname:1453822	Animalia	Annelida	Polychaeta	Melinnidae	Melinnopsis	chadwicki
AM	IN2017		PreservedSpecimen	1	present		2017-06-10	CSIRO Four Metre Beam Trawl	South Pacific	Australia	Moreton Bay	IN2017_V03_104	1071	1138	MULTIPOINT (-26.961 153.848, -26.991 153.847)					Gunton L	Melinnopsis chadwicki	Melinnopsis chadwicki	urn:lsid:marinespecies.org:taxname:1453822	Animalia	Annelida	Polychaeta	Melinnidae	Melinnopsis	chadwicki
AM	IN2017		PreservedSpecimen	1	present		2017-06-10	CSIRO Four Metre Beam Trawl	South Pacific	Australia	Moreton Bay	IN2017_V03_104	1071	1138	MULTIPOINT (-26.961 153.848, -26.991 153.847)					Gunton L	Melinnopsis chadwicki	Melinnopsis chadwicki	urn:lsid:marinespecies.org:taxname:1453822	Animalia	Annelida	Polychaeta	Melinnidae	Melinnopsis	chadwicki
AM	IN2017		PreservedSpecimen	1	present		2017-06-10	CSIRO Four Metre Beam Trawl	South Pacific	Australia	Moreton Bay	IN2017_V03_104	1071	1138	MULTIPOINT (-26.961 153.848, -26.991 153.847)					Gunton L	Melinnopsis chadwicki	Melinnopsis chadwicki	urn:lsid:marinespecies.org:taxname:1453822	Animalia	Annelida	Polychaeta	Melinnidae	Melinnopsis	chadwicki
AM	IN2017		PreservedSpecimen	1	present		2017-06-10	CSIRO Four Metre Beam Trawl	South Pacific	Australia	Moreton Bay	IN2017_V03_104	1071	1138	MULTIPOINT (-26.961 153.848, -26.991 153.847)					Gunton L	Melinnopsis chadwicki	Melinnopsis chadwicki	urn:lsid:marinespecies.org:taxname:1453822	Animalia	Annelida	Polychaeta	Melinnidae	Melinnopsis	chadwicki
AM	IN2017		PreservedSpecimen	1	present		2017-06-10	CSIRO Four Metre Beam Trawl	South Pacific	Australia	Moreton Bay	IN2017_V03_104	1071	1138	MULTIPOINT (-26.961 153.848, -26.991 153.847)					Gunton L	Melinnopsis chadwicki	Melinnopsis chadwicki	urn:lsid:marinespecies.org:taxname:1453822	Animalia	Annelida	Polychaeta	Melinnidae	Melinnopsis	chadwicki
AM	IN2017	AM W.49663	PreservedSpecimen	1	present		2017-06-10	CSIRO Four Metre Beam Trawl	South Pacific	Australia	Moreton Bay	IN2017_V03_104	1071	1138	MULTIPOINT (-26.961 153.848, -26.991 153.847)					Hseuh P-W	Bonelliidae sp.	Bonelliidae	urn:lsid:marinespecies.org:taxname:110347	Animalia	Annelida	Echiura	Bonelliidae		sp.
NHM	IN2017		PreservedSpecimen	3	present		2017-06-10	CSIRO Four Metre Beam Trawl	South Pacific	Australia	Moreton Bay	IN2017_V03_104	1071	1138	MULTIPOINT (-26.961 153.848, -26.991 153.847)					Georgieva M	Chaetopteridae tubes		urn:lsid:marinespecies.org:taxname:918	Animalia	Annelida	Polychaeta	Chaetopteridae
AM	IN2017	AM W.49659	PreservedSpecimen	4	present		2017-06-10	CSIRO Four Metre Beam Trawl	South Pacific	Australia	Moreton Bay	IN2017_V03_104	1071	1138	MULTIPOINT (-26.961 153.848, -26.991 153.847)					Schulze A	Thysanocardia cf. catharinae	Thysanocardia	urn:lsid:marinespecies.org:taxname:129708	Animalia	Annelida	Sipuncula	Golfingiidae	Thysanocardia	cf. catherinae
AM	IN2017	AM W.49655	PreservedSpecimen	1	present		2017-06-10	CSIRO Four Metre Beam Trawl	South Pacific	Australia	Moreton Bay	IN2017_V03_104	1071	1138	MULTIPOINT (-26.961 153.848, -26.991 153.847)					Schulze A	Sipunculus sp.	Sipunculus	urn:lsid:marinespecies.org:taxname:136031	Animalia	Annelida	Sipuncula	Sipunculidae	Sipunculus	sp.
AM	IN2017		PreservedSpecimen	1	present		2017-06-10	CSIRO Four Metre Beam Trawl	South Pacific	Australia	Moreton Bay	IN2017_V03_104	1071	1138	MULTIPOINT (-26.961 153.848, -26.991 153.847)					Hutchings P	Terebellidae sp.	Terebellidae	urn:lsid:marinespecies.org:taxname:982	Animalia	Annelida	Polychaeta	Terebellidae		sp.
AM	IN2017		PreservedSpecimen	1	present		2017-06-10	CSIRO Four Metre Beam Trawl	South Pacific	Australia	Moreton Bay	IN2017_V03_104	1071	1138	MULTIPOINT (-26.961 153.848, -26.991 153.847)					Hutchings P	Terebellidae sp.	Terebellidae	urn:lsid:marinespecies.org:taxname:982	Animalia	Annelida	Polychaeta	Terebellidae		sp.
AM	IN2017	AM W.49515	PreservedSpecimen	1	present		2017-06-10	CSIRO Four Metre Beam Trawl	South Pacific	Australia	Moreton Bay	IN2017_V03_104	1071	1138	MULTIPOINT (-26.961 153.848, -26.991 153.847)					Hutchings P	Terebellidae sp.	Terebellidae	urn:lsid:marinespecies.org:taxname:982	Animalia	Annelida	Polychaeta	Terebellidae		sp.
AM	IN2017	AM W.49718	PreservedSpecimen	4	present		2017-06-11	CSIRO Four Metre Beam Trawl	South Pacific	Australia	off Fraser Island	IN2017_V03_109	4005	4006	MULTIPOINT (-25.221 154.164, -25.253 154.192)					Kupriyanova E	Bathyvermilia sp. nov. 4	Bathyvermilia	urn:lsid:marinespecies.org:taxname:129559	Animalia	Annelida	Polychaeta	Serpulidae	Bathyvermilia	sp. nov.
NHM	IN2017		PreservedSpecimen	1	present		2017-05-19	Box Corer	South Pacific	Australia	Freycinet CMR	IN2017_V03_11	2793	2793		-41.721	149.125			Watson C	Dypsonetus cf. caecus	Dypsonetus	urn:lsid:marinespecies.org:taxname:129236	Animalia	Annelida	Polychaeta	Chrysopetalidae	Dysonetus	cf. caecus
AM	IN2017	AM W.49651	PreservedSpecimen	1	present		2017-05-19	Box Corer	South Pacific	Australia	Freycinet CMR	IN2017_V03_11	2793	2793		-41.721	149.125			Schulze A	Golfingia muricaudata	Golfingia muricaudata	urn:lsid:marinespecies.org:taxname:175030	Animalia	Annelida	Sipuncula	Golfingiidae	Golfingia	muricaudata
AM	IN2017	AM W.52453	PreservedSpecimen	1	present		2017-05-19	Box Corer	South Pacific	Australia	Freycinet CMR	IN2017_V03_11	2793	2793		-41.721	149.125			Glasby C	cf Vrijenhoekia sp. 1	Vrijenhoekia	urn:lsid:marinespecies.org:taxname:743811	Animalia	Annelida	Polychaeta	Hesionidae	Vrijenhoekia	sp.
NHM	IN2017		PreservedSpecimen	1	present		2017-05-19	Box Corer	South Pacific	Australia	Freycinet CMR	IN2017_V03_11	2793	2793		-41.721	149.125			Georgieva M	Maldanidae sp.	Maldanidae	urn:lsid:marinespecies.org:taxname:923	Animalia	Annelida	Polychaeta	Maldanidae		sp.
NHM	IN2017		PreservedSpecimen	1	present		2017-05-19	Box Corer	South Pacific	Australia	Freycinet CMR	IN2017_V03_11	2793	2793		-41.721	149.125			Georgieva M	Ophelina cf. cirrosa	Ophelina	urn:lsid:marinespecies.org:taxname:129414	Animalia	Annelida	Polychaeta	Opheliidae	Ophelina	cf. cirrosa
NHM	IN2017		PreservedSpecimen	1	present		2017-05-19	Box Corer	South Pacific	Australia	Freycinet CMR	IN2017_V03_11	2793	2793		-41.721	149.125			Georgieva M	Aricidea (Allia) sp.	Aricidea	urn:lsid:marinespecies.org:taxname:129430	Animalia	Annelida	Polychaeta	Paraonidae	Aricidea (Allia)	sp.
AM	IN2017	AM W.52336	PreservedSpecimen	1	present		2017-05-19	Box Corer	South Pacific	Australia	Freycinet CMR	IN2017_V03_11	2793	2793		-41.721	149.125			Gunton L	Pectinariidae sp.	Pectinariidae	urn:lsid:marinespecies.org:taxname:980	Animalia	Annelida	Polychaeta	Pectinariidae		sp.
AM	IN2017		PreservedSpecimen	1	present		2017-05-19	Box Corer	South Pacific	Australia	Freycinet CMR	IN2017_V03_11	2793	2793		-41.721	149.125			Gunton L	Pectinariidae sp.	Pectinariidae	urn:lsid:marinespecies.org:taxname:980	Animalia	Annelida	Polychaeta	Pectinariidae		sp.
AM	IN2017	AM W.51972	PreservedSpecimen	1	present		2017-05-19	Box Corer	South Pacific	Australia	Freycinet CMR	IN2017_V03_11	2793	2793		-41.721	149.125			Murray A	Harmothoe sp. 5	Harmothoe	urn:lsid:marinespecies.org:taxname:129491	Animalia	Annelida	Polychaeta	Polynoidae	Harmothoe	sp.
AM	IN2017		PreservedSpecimen	1	present		2017-05-19	Box Corer	South Pacific	Australia	Freycinet CMR	IN2017_V03_11	2793	2793		-41.721	149.125			Gunton L	Polynoidae indet.	Polynoidae	urn:lsid:marinespecies.org:taxname:939	Animalia	Annelida	Polychaeta	Polynoidae		indet.
AM	IN2017	AM W.49706	PreservedSpecimen	1	present		2017-05-19	Box Corer	South Pacific	Australia	Freycinet CMR	IN2017_V03_11	2793	2793		-41.721	149.125			Kupriyanova E	Bathyvermilia cf kupriyanovae	Bathyvermilia	urn:lsid:marinespecies.org:taxname:129559	Animalia	Annelida	Polychaeta	Serpulidae	Bathyvermilia	cf. kupriyanovae
NHM	IN2017		PreservedSpecimen	10	present		2017-05-19	Box Corer	South Pacific	Australia	Freycinet CMR	IN2017_V03_11	2793	2793		-41.721	149.125			Georgieva M	frenulate tubes	frenulate	urn:lsid:marinespecies.org:taxname:129096	Animalia	Annelida	Polychaeta	Siboglinidae	frenulate	tubes
NHM	IN2017		PreservedSpecimen	1	present		2017-05-19	Box Corer	South Pacific	Australia	Freycinet CMR	IN2017_V03_11	2793	2793		-41.721	149.125			Georgieva M	frenulate tubes	frenulate	urn:lsid:marinespecies.org:taxname:129096	Animalia	Annelida	Polychaeta	Siboglinidae	frenulate	tubes
AM	IN2017	AM W.52229	PreservedSpecimen	1	present		2017-05-19	Box Corer	South Pacific	Australia	Freycinet CMR	IN2017_V03_11	2793	2793		-41.721	149.125			Meissner K	Spiophanes cf. viriosus	Spiophanes	urn:lsid:marinespecies.org:taxname:129626	Animalia	Annelida	Polychaeta	Spionidae	Spiophanes	cf. viriosus
NHM	IN2017		PreservedSpecimen	1	present		2017-05-19	Box Corer	South Pacific	Australia	Freycinet CMR	IN2017_V03_11	2793	2793		-41.721	149.125			Georgieva M	Sipuncula sp.	Sipuncula	urn:lsid:marinespecies.org:taxname:1268	Animalia	Annelida	Sipuncula			sp.
AM	IN2017	AM W.52705	PreservedSpecimen	1	present		2017-05-19	Box Corer	South Pacific	Australia	Freycinet CMR	IN2017_V03_11	2793	2793		-41.721	149.125			Blake J	Cirratulidae sp.	Cirratulidae	urn:lsid:marinespecies.org:taxname:919	Animalia	Annelida	Polychaeta	Cirratulidae		sp.
AM	IN2017	AM W.52683	PreservedSpecimen	1	present		2017-05-19	Box Corer	South Pacific	Australia	Freycinet CMR	IN2017_V03_11	2793	2793		-41.721	149.125			Blake J	Oligobregma sp.	Oligobregma	urn:lsid:marinespecies.org:taxname:324770	Animalia	Annelida	Polychaeta	Scalibregmatidae	Oligobregma	sp.
AM	IN2017	AM W.50668	PreservedSpecimen	1	present		2017-05-19	Box Corer	South Pacific	Australia	Freycinet CMR	IN2017_V03_11	2793	2793		-41.721	149.125			Zhang J	Petta investigatoris	Petta investigatoris	urn:lsid:marinespecies.org:taxname:1355575	Animalia	Annelida	Polychaeta	Pectinariidae	Petta	investigatoris
AM	IN2017	AM W.52682	PreservedSpecimen	3	present		2017-05-19	Box Corer	South Pacific	Australia	Freycinet CMR	IN2017_V03_11	2793	2793		-41.721	149.125			Blake J	Pseudoscalibregma sp. nov. 1	Pseudoscalibregma	urn:lsid:marinespecies.org:taxname:129554	Animalia	Annelida	Polychaeta	Scalibregmatidae	Pseudoscalibregma	sp. nov.
AM	IN2017	AM W.52681	PreservedSpecimen	2	present		2017-05-19	Box Corer	South Pacific	Australia	Freycinet CMR	IN2017_V03_11	2793	2793		-41.721	149.125			Blake J	Scalibregmides sp. nov. 1	Scalibregmides	urn:lsid:marinespecies.org:taxname:324774	Animalia	Annelida	Polychaeta	Scalibregmatidae	Scalibregmides	sp. nov.
AM	IN2017	AM W.52577	PreservedSpecimen	1	present		2017-06-11	Brenke Sledge	South Pacific	Australia	off Fraser Island	IN2017_V03_110	4005	4010	MULTIPOINT (-25.22 154.16, -25.261 154.2)					Jimi N	Chauvinelia sp.	Chauvinelia	urn:lsid:marinespecies.org:taxname:325156	Animalia	Annelida	Polychaeta	Acrocirridae	Chauvinelia	sp.
AM	IN2017	AM W.52702	PreservedSpecimen	22	present		2017-06-11	Brenke Sledge	South Pacific	Australia	off Fraser Island	IN2017_V03_110	4005	4010	MULTIPOINT (-25.22 154.16, -25.261 154.2)					Blake J	Oligobregma sp. nov. 1	Oligobregma	urn:lsid:marinespecies.org:taxname:324770	Animalia	Annelida	Polychaeta	Scalibregmatidae	Oligobregma	sp. nov.
NHM	IN2017		PreservedSpecimen	1	present		2017-06-11	Brenke Sledge	South Pacific	Australia	off Fraser Island	IN2017_V03_110	4005	4010	MULTIPOINT (-25.22 154.16, -25.261 154.2)					Georgieva M	Flabelligena sp.	Flabelligena	urn:lsid:marinespecies.org:taxname:325157	Animalia	Annelida	Polychaeta	Acrocirridae	Flabelligena	sp.
AM	IN2017	AM W.51922	PreservedSpecimen	1	present		2017-06-11	Brenke Sledge	South Pacific	Australia	off Fraser Island	IN2017_V03_110	4005	4010	MULTIPOINT (-25.22 154.16, -25.261 154.2)					Georgieva M	Ampharetidae sp.	Ampharetidae	urn:lsid:marinespecies.org:taxname:981	Animalia	Annelida	Polychaeta	Ampharetidae		sp.
AM	IN2017		PreservedSpecimen	1	present		2017-06-11	Brenke Sledge	South Pacific	Australia	off Fraser Island	IN2017_V03_110	4005	4010	MULTIPOINT (-25.22 154.16, -25.261 154.2)					Gunton L	Ampharetidae sp.	Ampharetidae	urn:lsid:marinespecies.org:taxname:981	Animalia	Annelida	Polychaeta	Ampharetidae		sp.
AM	IN2017	AM W.52607	PreservedSpecimen	3	present		2017-06-11	Brenke Sledge	South Pacific	Australia	off Fraser Island	IN2017_V03_110	4005	4010	MULTIPOINT (-25.22 154.16, -25.261 154.2)					Gunton L	Amphinomidae sp.	Amphinomidae	urn:lsid:marinespecies.org:taxname:960	Animalia	Annelida	Polychaeta	amphinomidae		sp.
NHM	IN2017		PreservedSpecimen	2	present		2017-06-11	Brenke Sledge	South Pacific	Australia	off Fraser Island	IN2017_V03_110	4005	4010	MULTIPOINT (-25.22 154.16, -25.261 154.2)					Georgieva M	Bathychloeia cf sibogae	Bathychloeia	urn:lsid:marinespecies.org:taxname:324632	Animalia	Annelida	Polychaeta	Amphinomidae	Bathychloeia	cf. sibogae
AM	IN2017		PreservedSpecimen	5	present		2017-06-11	Brenke Sledge	South Pacific	Australia	off Fraser Island	IN2017_V03_110	4005	4010	MULTIPOINT (-25.22 154.16, -25.261 154.2)					Watson C	Dypsonetus cf. caecus	Dypsonetus	urn:lsid:marinespecies.org:taxname:129236	Animalia	Annelida	Polychaeta	Chrysopetalidae	Dysonetus	cf. caecus
NHM	IN2017		PreservedSpecimen	1	present		2017-06-11	Brenke Sledge	South Pacific	Australia	off Fraser Island	IN2017_V03_110	4005	4010	MULTIPOINT (-25.22 154.16, -25.261 154.2)					Georgieva M	Euphrosinopsis cf antarctica	Euphrosinopsis	urn:lsid:marinespecies.org:taxname:173236	Animalia	Annelida	Polychaeta	Euphrosinidae	Euphrosinopsis	cf. antarctica
NHM	IN2017		PreservedSpecimen	1	present		2017-06-11	Brenke Sledge	South Pacific	Australia	off Fraser Island	IN2017_V03_110	4005	4010	MULTIPOINT (-25.22 154.16, -25.261 154.2)					Georgieva M	Laubieriopsis hartmanae	Laubieriopsis hartmanae	urn:lsid:marinespecies.org:taxname:333779	Animalia	Annelida	Polychaeta	Fauveliopsidae	Laubieriopsis	hartmanae
AM	IN2017		PreservedSpecimen	1	present		2017-06-11	Brenke Sledge	South Pacific	Australia	off Fraser Island	IN2017_V03_110	4005	4010	MULTIPOINT (-25.22 154.16, -25.261 154.2)					Gunton L	Fauveliopsidae sp.	Fauveliopsidae	urn:lsid:marinespecies.org:taxname:978	Animalia	Annelida	Polychaeta	Fauveliopsidae		sp.
NHM	IN2017		PreservedSpecimen	1	present		2017-06-11	Brenke Sledge	South Pacific	Australia	off Fraser Island	IN2017_V03_110	4005	4010	MULTIPOINT (-25.22 154.16, -25.261 154.2)					Georgieva M	Flabelligeridae sp.	Flabelligeridae	urn:lsid:marinespecies.org:taxname:976	Animalia	Annelida	Polychaeta	Flabelligeridae		sp.
NHM	IN2017		PreservedSpecimen	1	present		2017-06-11	Brenke Sledge	South Pacific	Australia	off Fraser Island	IN2017_V03_110	4005	4010	MULTIPOINT (-25.22 154.16, -25.261 154.2)					Georgieva M	Flabelligeridae sp.	Flabelligeridae	urn:lsid:marinespecies.org:taxname:976	Animalia	Annelida	Polychaeta	Flabelligeridae		sp.
NHM	IN2017		PreservedSpecimen	1	present		2017-06-11	Brenke Sledge	South Pacific	Australia	off Fraser Island	IN2017_V03_110	4005	4010	MULTIPOINT (-25.22 154.16, -25.261 154.2)					Georgieva M	Flabelligeridae sp.	Flabelligeridae	urn:lsid:marinespecies.org:taxname:976	Animalia	Annelida	Polychaeta	Flabelligeridae		sp.
NHM	IN2017		PreservedSpecimen	1	present		2017-06-11	Brenke Sledge	South Pacific	Australia	off Fraser Island	IN2017_V03_110	4005	4010	MULTIPOINT (-25.22 154.16, -25.261 154.2)					Georgieva M	Flabelligeridae sp.	Flabelligeridae	urn:lsid:marinespecies.org:taxname:976	Animalia	Annelida	Polychaeta	Flabelligeridae		sp.
NHM	IN2017		PreservedSpecimen	2	present		2017-06-11	Brenke Sledge	South Pacific	Australia	off Fraser Island	IN2017_V03_110	4005	4010	MULTIPOINT (-25.22 154.16, -25.261 154.2)					Georgieva M	Glyceridae sp.	Glyceridae	urn:lsid:marinespecies.org:taxname:952	Animalia	Annelida	Polychaeta	Glyceridae		sp.
AM	IN2017	ex. AM W.52431	PreservedSpecimen	1	present		2017-06-11	Brenke Sledge	South Pacific	Australia	off Fraser Island	IN2017_V03_110	4005	4010	MULTIPOINT (-25.22 154.16, -25.261 154.2)					Glasby C	Hesionidae sp.	Hesionidae	urn:lsid:marinespecies.org:taxname:946	Animalia	Annelida	Polychaeta	Hesionidae		sp.
AM	IN2017	AM W.52431	PreservedSpecimen	1	present		2017-06-11	Brenke Sledge	South Pacific	Australia	off Fraser Island	IN2017_V03_110	4005	4010	MULTIPOINT (-25.22 154.16, -25.261 154.2)					Glasby C	Neogyptis sp. 2	Neogyptis	urn:lsid:marinespecies.org:taxname:743513	Animalia	Annelida	Polychaeta	Hesionidae	Neogyptis	sp.
AM	IN2017	AM W.52984	PreservedSpecimen	1	present		2017-06-11	Brenke Sledge	South Pacific	Australia	off Fraser Island	IN2017_V03_110	4005	4010	MULTIPOINT (-25.22 154.16, -25.261 154.2)					Murray A	Lacydonia cf. laureci	Lacydonia	urn:lsid:marinespecies.org:taxname:129324	Animalia	Annelida	Polychaeta	Lacydoniidae	Lacydonia	cf. laureci
AM	IN2017		PreservedSpecimen	3	present		2017-06-11	Brenke Sledge	South Pacific	Australia	off Fraser Island	IN2017_V03_110	4005	4010	MULTIPOINT (-25.22 154.16, -25.261 154.2)					Gunton L	Maldanidae sp.	Maldanidae	urn:lsid:marinespecies.org:taxname:923	Animalia	Annelida	Polychaeta	Maldanidae		sp.
NHM	IN2017		PreservedSpecimen	1	present		2017-06-11	Brenke Sledge	South Pacific	Australia	off Fraser Island	IN2017_V03_110	4005	4010	MULTIPOINT (-25.22 154.16, -25.261 154.2)					Georgieva M	Aglaophamus sp.	Aglaophamus	urn:lsid:marinespecies.org:taxname:129366	Animalia	Annelida	Polychaeta	Nephtyidae	Aglaophamus	sp.
AM	IN2017		PreservedSpecimen	1	present		2017-06-11	Brenke Sledge	South Pacific	Australia	off Fraser Island	IN2017_V03_110	4005	4010	MULTIPOINT (-25.22 154.16, -25.261 154.2)					Glasby C	Ceratocephale sp. 1	Ceratocephale	urn:lsid:marinespecies.org:taxname:129371	Animalia	Annelida	Polychaeta	Nereididae	Ceratocephale	sp.
NHM	IN2017		PreservedSpecimen	1	present		2017-06-11	Brenke Sledge	South Pacific	Australia	off Fraser Island	IN2017_V03_110	4005	4010	MULTIPOINT (-25.22 154.16, -25.261 154.2)					Georgieva M	Ophelina sp.	Ophelina	urn:lsid:marinespecies.org:taxname:129414	Animalia	Annelida	Polychaeta	Opheliidae	Ophelina	sp.
NHM	IN2017		PreservedSpecimen	1	present		2017-06-11	Brenke Sledge	South Pacific	Australia	off Fraser Island	IN2017_V03_110	4005	4010	MULTIPOINT (-25.22 154.16, -25.261 154.2)					Georgieva M	Ophelina sp.	Ophelina	urn:lsid:marinespecies.org:taxname:129414	Animalia	Annelida	Polychaeta	Opheliidae	Ophelina	sp.
NHM	IN2017		PreservedSpecimen	1	present		2017-06-11	Brenke Sledge	South Pacific	Australia	off Fraser Island	IN2017_V03_110	4005	4010	MULTIPOINT (-25.22 154.16, -25.261 154.2)					Georgieva M	Ophelina sp.	Ophelina	urn:lsid:marinespecies.org:taxname:129414	Animalia	Annelida	Polychaeta	Opheliidae	Ophelina	sp.
AM	IN2017	ex AM W.51982	PreservedSpecimen	1	present		2017-06-11	Brenke Sledge	South Pacific	Australia	off Fraser Island	IN2017_V03_110	4005	4010	MULTIPOINT (-25.22 154.16, -25.261 154.2)					Murray A	Bathypolaria magnicirrata	Bathypolaria magnicirrata	urn:lsid:marinespecies.org:taxname:1465684	Animalia	Annelida	Polychaeta	Polynoidae	Bathypolaria	magnicirrata
AM	IN2017	ex AM W.51982, AM W.52142	PreservedSpecimen	4	present		2017-06-11	Brenke Sledge	South Pacific	Australia	off Fraser Island	IN2017_V03_110	4005	4010	MULTIPOINT (-25.22 154.16, -25.261 154.2)					Murray A	Macellicephalinae indet.	Macellicephalinae	urn:lsid:marinespecies.org:taxname:196343	Animalia	Annelida	Polychaeta	Polynoidae		indet.
AM	IN2017	AM W.51982	PreservedSpecimen	2	present		2017-06-11	Brenke Sledge	South Pacific	Australia	off Fraser Island	IN2017_V03_110	4005	4010	MULTIPOINT (-25.22 154.16, -25.261 154.2)					Murray A	Bruunilla sp.	Bruunilla	urn:lsid:marinespecies.org:taxname:324932	Animalia	Annelida	Polychaeta	Polynoidae	Bruunilla	sp.
AM	IN2017	AM W.52983	PreservedSpecimen	17	present		2017-06-11	Brenke Sledge	South Pacific	Australia	off Fraser Island	IN2017_V03_110	4005	4010	MULTIPOINT (-25.22 154.16, -25.261 154.2)					Murray A	Polaruschakov sp.	Polaruschakov	urn:lsid:marinespecies.org:taxname:129505	Animalia	Annelida	Polychaeta	Polynoidae	Polaruschakov	sp.
NHM	IN2017		PreservedSpecimen	3	present		2017-06-11	Brenke Sledge	South Pacific	Australia	off Fraser Island	IN2017_V03_110	4005	4010	MULTIPOINT (-25.22 154.16, -25.261 154.2)					Georgieva M	Scalibregmatidae sp.	Scalibregmatidae	urn:lsid:marinespecies.org:taxname:925	Animalia	Annelida	Polychaeta	Scalibregmatidae		sp.
AM	IN2017	ex AM W.52147	PreservedSpecimen	3	present		2017-06-11	Brenke Sledge	South Pacific	Australia	off Fraser Island	IN2017_V03_110	4005	4010	MULTIPOINT (-25.22 154.16, -25.261 154.2)					Murray A	Pholoe sp.	Pholoe	urn:lsid:marinespecies.org:taxname:129439	Animalia	Annelida	Polychaeta	Sigalionidae	Pholoe	sp.
AM	IN2017	AM W.52147	PreservedSpecimen	2	present		2017-06-11	Brenke Sledge	South Pacific	Australia	off Fraser Island	IN2017_V03_110	4005	4010	MULTIPOINT (-25.22 154.16, -25.261 154.2)					Murray A	Sigalioninae sp. 1	Sigalioninae	urn:lsid:marinespecies.org:taxname:943	Animalia	Annelida	Polychaeta	Sigalionidae		sp.
AM	IN2017	AM W.52238	PreservedSpecimen	1	present		2017-06-11	Brenke Sledge	South Pacific	Australia	off Fraser Island	IN2017_V03_110	4005	4010	MULTIPOINT (-25.22 154.16, -25.261 154.2)					Meissner K	Prionospio sp.	Prionospio	urn:lsid:marinespecies.org:taxname:129620	Animalia	Annelida	Polychaeta	Spionidae	Prionospio	sp.
AM	IN2017	AM W.52238	PreservedSpecimen	1	present		2017-06-11	Brenke Sledge	South Pacific	Australia	off Fraser Island	IN2017_V03_110	4005	4010	MULTIPOINT (-25.22 154.16, -25.261 154.2)					Meissner K	Prionospio sp.	Prionospio	urn:lsid:marinespecies.org:taxname:129620	Animalia	Annelida	Polychaeta	Spionidae	Prionospio	sp.
NHM	IN2017		PreservedSpecimen	1	present		2017-06-11	Brenke Sledge	South Pacific	Australia	off Fraser Island	IN2017_V03_110	4005	4010	MULTIPOINT (-25.22 154.16, -25.261 154.2)					Georgieva M	Spionidae sp.	Spionidae	urn:lsid:marinespecies.org:taxname:913	Animalia	Annelida	Polychaeta	Spionidae		sp.
NHM	IN2017		PreservedSpecimen	2	present		2017-06-11	Brenke Sledge	South Pacific	Australia	off Fraser Island	IN2017_V03_110	4005	4010	MULTIPOINT (-25.22 154.16, -25.261 154.2)					Georgieva M	Spionidae sp.	Spionidae	urn:lsid:marinespecies.org:taxname:913	Animalia	Annelida	Polychaeta	Spionidae		sp.
AM	IN2017		PreservedSpecimen	1	present		2017-06-11	Brenke Sledge	South Pacific	Australia	off Fraser Island	IN2017_V03_110	4005	4010	MULTIPOINT (-25.22 154.16, -25.261 154.2)					Gunton L	Sipuncula sp.	Sipuncula	urn:lsid:marinespecies.org:taxname:1268	Animalia	Annelida	Sipuncula			sp.
AM	IN2017	AM W.49512	PreservedSpecimen	3	present		2017-06-11	Brenke Sledge	South Pacific	Australia	off Fraser Island	IN2017_V03_110	4005	4010	MULTIPOINT (-25.22 154.16, -25.261 154.2)					Kupriyanova E	Spirodiscus sp. nov.	Spirodiscus	urn:lsid:marinespecies.org:taxname:982	Animalia	Annelida	Polychaeta	Serpulidae	Spirodiscus	sp. nov.
AM	IN2017	AM W.49686	PreservedSpecimen	18	present		2017-06-11	Brenke Sledge	South Pacific	Australia	off Fraser Island	IN2017_V03_110	4005	4010	MULTIPOINT (-25.22 154.16, -25.261 154.2)					Kupriyanova E	Spirodiscus sp. nov.	Spirodiscus	urn:lsid:marinespecies.org:taxname:129583	Animalia	Annelida	Polychaeta	Serpulidae	Spirodiscus	sp. nov.
AM	IN2017	AM W.49740	PreservedSpecimen	40	present		2017-06-11	Brenke Sledge	South Pacific	Australia	off Fraser Island	IN2017_V03_110	4005	4010	MULTIPOINT (-25.22 154.16, -25.261 154.2)					Kupriyanova E	Spirodiscus sp. nov.	Spirodiscus	urn:lsid:marinespecies.org:taxname:129583	Animalia	Annelida	Polychaeta	Serpulidae	Spirodiscus	sp. nov.
AM	IN2017		PreservedSpecimen	1	present		2017-06-11	Brenke Sledge	South Pacific	Australia	off Fraser Island	IN2017_V03_110	4005	4010	MULTIPOINT (-25.22 154.16, -25.261 154.2)					Kupriyanova E	Spirodiscus sp. nov.	Spirodiscus	urn:lsid:marinespecies.org:taxname:129583	Animalia	Annelida	Polychaeta	Serpulidae	Spirodiscus	sp. nov.
AM	IN2017		PreservedSpecimen	1	present		2017-06-11	CSIRO Four Metre Beam Trawl	South Pacific	Australia	off Fraser Island	IN2017_V03_115	2342	2350	MULTIPOINT (-25.325 154.068, -25.351 154.076)					Paxton H	Anchinothria cf. pycnobranchiata	Anchinothria	urn:lsid:marinespecies.org:taxname:173752	Animalia	Annelida	Polychaeta	Onuphidae	Anchinothria	cf. pycnobranchiata
AM	IN2017	AM W.50157	PreservedSpecimen	1	present		2017-06-11	CSIRO Four Metre Beam Trawl	South Pacific	Australia	off Fraser Island	IN2017_V03_115	2342	2350	MULTIPOINT (-25.325 154.068, -25.351 154.076)					Wilson R	Leodice sp. nov.	Leodice	urn:lsid:marinespecies.org:taxname:324708	Animalia	Annelida	Polychaeta	Eunicidae	Leodice	sp. nov.
AM	IN2017	AM W.49938	PreservedSpecimen	1	present		2017-06-11	CSIRO Four Metre Beam Trawl	South Pacific	Australia	off Fraser Island	IN2017_V03_115	2342	2350	MULTIPOINT (-25.325 154.068, -25.351 154.076)					Paxton H	Nothria sp. nov. 4	Nothria	urn:lsid:marinespecies.org:taxname:129402	Animalia	Annelida	Polychaeta	Onuphidae	Nothria	sp. nov.
AM	IN2017		PreservedSpecimen	2	present		2017-06-11	CSIRO Four Metre Beam Trawl	South Pacific	Australia	off Fraser Island	IN2017_V03_115	2342	2350	MULTIPOINT (-25.325 154.068, -25.351 154.076)					Wilson R & Murray A	Laetmonice yarramba	Laetmonice yarramba	urn:lsid:marinespecies.org:taxname:880000	Animalia	Annelida	Polychaeta	Aphroditidae	Laetmonice	yarramba
AM	IN2017	AM W.51584	PreservedSpecimen	1	present		2017-06-11	CSIRO Four Metre Beam Trawl	South Pacific	Australia	off Fraser Island	IN2017_V03_115	2342	2350	MULTIPOINT (-25.325 154.068, -25.351 154.076)					Murray A	Jasmineira sp. 2	Jasmineira	urn:lsid:marinespecies.org:taxname:129533	Animalia	Annelida	Polychaeta	Sabellidae	Jasmineira	sp. 2
AM	IN2017	AM W.52578	PreservedSpecimen	1	present		2017-06-12	Brenke Sledge	South Pacific	Australia	off Fraser Island	IN2017_V03_119	2247	2369	MULTIPOINT (-25.206 153.991, -25.178 153.979)					Jimi N	Acrocirridae sp.	Acrocirridae	urn:lsid:marinespecies.org:taxname:920	Animalia	Annelida	Polychaeta	Acrocirridae		sp.
AM	IN2017	AM W.52837	PreservedSpecimen	1	present		2017-06-12	Brenke Sledge	South Pacific	Australia	off Fraser Island	IN2017_V03_119	2247	2369	MULTIPOINT (-25.206 153.991, -25.178 153.979)					Jimi N	Flabelligena sp. nov. 4	Flabelligena	urn:lsid:marinespecies.org:taxname:325157	Animalia	Annelida	Polychaeta	Acrocirridae	Flabelligena	sp. nov.
AM	IN2017		PreservedSpecimen	1	present		2017-06-12	Brenke Sledge	South Pacific	Australia	off Fraser Island	IN2017_V03_119	2247	2369	MULTIPOINT (-25.206 153.991, -25.178 153.979)					Gunton L	Ampharetidae sp.	Ampharetidae	urn:lsid:marinespecies.org:taxname:981	Animalia	Annelida	Polychaeta	Ampharetidae		sp.
NHM	IN2017		PreservedSpecimen	2	present		2017-06-12	Brenke Sledge	South Pacific	Australia	off Fraser Island	IN2017_V03_119	2247	2369	MULTIPOINT (-25.206 153.991, -25.178 153.979)					Georgieva M	Flabelligeridae sp.	Flabelligeridae	urn:lsid:marinespecies.org:taxname:976	Animalia	Annelida	Polychaeta	Flabelligeridae		sp.
AM	IN2017	AM W.49623	PreservedSpecimen	1	present		2017-06-12	Brenke Sledge	South Pacific	Australia	off Fraser Island	IN2017_V03_119	2247	2369	MULTIPOINT (-25.206 153.991, -25.178 153.979)					Schulze A	?Onchnesoma sp.	Onchnesoma	urn:lsid:marinespecies.org:taxname:136024	Animalia	Annelida	Sipuncula	Golfingiidae	Onchnesoma	sp.
NHM	IN2017		PreservedSpecimen	1	present		2017-06-12	Brenke Sledge	South Pacific	Australia	off Fraser Island	IN2017_V03_119	2247	2369	MULTIPOINT (-25.206 153.991, -25.178 153.979)					Georgieva M	Aglaophamus sp.	Aglaophamus	urn:lsid:marinespecies.org:taxname:129366	Animalia	Annelida	Polychaeta	Nephtyidae	Aglaophamus	sp.
AM	IN2017	AM W.52331	PreservedSpecimen	1	present		2017-06-12	Brenke Sledge	South Pacific	Australia	off Fraser Island	IN2017_V03_119	2247	2369	MULTIPOINT (-25.206 153.991, -25.178 153.979)					Zhadan A	?Leitoscoloplos spp.	Leitoscoloplos	urn:lsid:marinespecies.org:taxname:129418	Animalia	Annelida	Polychaeta	Orbiniidae	Leitoscoloplos	spp.
AM	IN2017		PreservedSpecimen	3	present		2017-06-12	Brenke Sledge	South Pacific	Australia	off Fraser Island	IN2017_V03_119	2247	2369	MULTIPOINT (-25.206 153.991, -25.178 153.979)					Gunton L	Polynoidae indet.	Polynoidae	urn:lsid:marinespecies.org:taxname:939	Animalia	Annelida	Polychaeta	Polynoidae		indet.
AM	IN2017	AM W.49920	PreservedSpecimen	7	present		2017-06-13	CSIRO Four Metre Beam Trawl	South Pacific	Australia	Coral Sea CMR	IN2017_V03_121	1013	1093	MULTIPOINT (-23.587 154.194, -23.617 154.195)					Paxton H	Hyalinoecia sp. nov. 2	Hyalinoecia	urn:lsid:marinespecies.org:taxname:129400	Animalia	Annelida	Polychaeta	Onuphidae	Hyalinoecia	sp. nov.
AM	IN2017	AM W.49921	PreservedSpecimen	1	present		2017-06-13	CSIRO Four Metre Beam Trawl	South Pacific	Australia	Coral Sea CMR	IN2017_V03_121	1013	1093	MULTIPOINT (-23.587 154.194, -23.617 154.195)					Paxton H	Hyalinoecia sp. nov. 2	Hyalinoecia	urn:lsid:marinespecies.org:taxname:129400	Animalia	Annelida	Polychaeta	Onuphidae	Hyalinoecia	sp. nov.
AM	IN2017	AM W.49922	PreservedSpecimen	1	present		2017-06-13	CSIRO Four Metre Beam Trawl	South Pacific	Australia	Coral Sea CMR	IN2017_V03_121	1013	1093	MULTIPOINT (-23.587 154.194, -23.617 154.195)					Paxton H	Hyalinoecia sp. nov. 2	Hyalinoecia	urn:lsid:marinespecies.org:taxname:129400	Animalia	Annelida	Polychaeta	Onuphidae	Hyalinoecia	sp. nov.
AM	IN2017	AM W.49923	PreservedSpecimen	1	present		2017-06-13	CSIRO Four Metre Beam Trawl	South Pacific	Australia	Coral Sea CMR	IN2017_V03_121	1013	1093	MULTIPOINT (-23.587 154.194, -23.617 154.195)					Paxton H	Hyalinoecia sp. nov. 2	Hyalinoecia	urn:lsid:marinespecies.org:taxname:129400	Animalia	Annelida	Polychaeta	Onuphidae	Hyalinoecia	sp. nov.
AM	IN2017	AM W.49924	PreservedSpecimen	1	present		2017-06-13	CSIRO Four Metre Beam Trawl	South Pacific	Australia	Coral Sea CMR	IN2017_V03_121	1013	1093	MULTIPOINT (-23.587 154.194, -23.617 154.195)					Paxton H	Hyalinoecia sp. nov. 2	Hyalinoecia	urn:lsid:marinespecies.org:taxname:129400	Animalia	Annelida	Polychaeta	Onuphidae	Hyalinoecia	sp. nov.
AM	IN2017	AM W.49925	PreservedSpecimen	1	present		2017-06-13	CSIRO Four Metre Beam Trawl	South Pacific	Australia	Coral Sea CMR	IN2017_V03_121	1013	1093	MULTIPOINT (-23.587 154.194, -23.617 154.195)					Paxton H	Hyalinoecia sp. nov. 2	Hyalinoecia	urn:lsid:marinespecies.org:taxname:129400	Animalia	Annelida	Polychaeta	Onuphidae	Hyalinoecia	sp. nov.
AM	IN2017		PreservedSpecimen	5	present		2017-06-13	CSIRO Four Metre Beam Trawl	South Pacific	Australia	Coral Sea CMR	IN2017_V03_121	1013	1093	MULTIPOINT (-23.587 154.194, -23.617 154.195)					Paxton H	Nothria sp. nov. 3	Nothria	urn:lsid:marinespecies.org:taxname:129402	Animalia	Annelida	Polychaeta	Onuphidae	Nothria	sp. nov.
AM	IN2017		PreservedSpecimen	1	present		2017-06-13	CSIRO Four Metre Beam Trawl	South Pacific	Australia	Coral Sea CMR	IN2017_V03_121	1013	1093	MULTIPOINT (-23.587 154.194, -23.617 154.195)					Paxton H	Nothria sp. nov. 3	Nothria	urn:lsid:marinespecies.org:taxname:129402	Animalia	Annelida	Polychaeta	Onuphidae	Nothria	sp. nov.
AM	IN2017	AM W.50674	PreservedSpecimen	1	present	MN850397, MT524311, MT524316	2017-06-13	CSIRO Four Metre Beam Trawl	South Pacific	Australia	Coral Sea CMR	IN2017_V03_121	1013	1093	MULTIPOINT (-23.587 154.194, -23.617 154.195)					Zhang J	Phalacrostemma timoharai	Phalacrostemma timoharai	urn:lsid:marinespecies.org:taxname:1451491	Animalia	Annelida	Polychaeta	Sabellariidae	Phalacrostemma	timoharai
AM	IN2017	AM W.50675	PreservedSpecimen	1	present	MN852334, MN850398, MT524311, MT524317	2017-06-13	CSIRO Four Metre Beam Trawl	South Pacific	Australia	Coral Sea CMR	IN2017_V03_121	1013	1093	MULTIPOINT (-23.587 154.194, -23.617 154.195)					Zhang J	Phalacrostemma timoharai	Phalacrostemma timoharai	urn:lsid:marinespecies.org:taxname:1451491	Animalia	Annelida	Polychaeta	Sabellariidae	Phalacrostemma	timoharai
AM	IN2017	AM W.50416	PreservedSpecimen	1	present		2017-06-13	CSIRO Four Metre Beam Trawl	South Pacific	Australia	Coral Sea CMR	IN2017_V03_121	1013	1093	MULTIPOINT (-23.587 154.194, -23.617 154.195)					Gunton L	Melinnopsis chadwicki	Melinnopsis chadwicki	urn:lsid:marinespecies.org:taxname:1453822	Animalia	Annelida	Polychaeta	Melinnidae	Melinnopsis	chadwicki
AM	IN2017	AM W.50417	PreservedSpecimen	9	present		2017-06-13	CSIRO Four Metre Beam Trawl	South Pacific	Australia	Coral Sea CMR	IN2017_V03_121	1013	1093	MULTIPOINT (-23.587 154.194, -23.617 154.195)					Alvestad T	Melinnopsis sp.	Melinnopsis	urn:lsid:marinespecies.org:taxname:129170	Animalia	Annelida	Polychaeta	Melinnidae	Melinnopsis	sp.
AM	IN2017	AM W.50423	PreservedSpecimen	1	present		2017-06-13	CSIRO Four Metre Beam Trawl	South Pacific	Australia	Coral Sea CMR	IN2017_V03_121	1013	1093	MULTIPOINT (-23.587 154.194, -23.617 154.195)					Gunton L	Jugamphicteis galathea	Jugamphicteis galathea	urn:lsid:marinespecies.org:taxname:328527	Animalia	Annelida	Polychaeta	Ampharetidae	Jugamphicteis	galathea
AM	IN2017	AM W.50737	PreservedSpecimen	1	present		2017-06-13	CSIRO Four Metre Beam Trawl	South Pacific	Australia	Coral Sea CMR	IN2017_V03_121	1013	1093	MULTIPOINT (-23.587 154.194, -23.617 154.195)					Gunton L	Melinnopsis chadwicki	Melinnopsis chadwicki	urn:lsid:marinespecies.org:taxname:1453822	Animalia	Annelida	Polychaeta	Melinnidae	Melinnopsis	chadwicki
AM	IN2017	AM W.52948	PreservedSpecimen	1	present	MT556173, MT556642, MT561569	2017-06-13	CSIRO Four Metre Beam Trawl	South Pacific	Australia	Coral Sea CMR	IN2017_V03_121	1013	1093	MULTIPOINT (-23.587 154.194, -23.617 154.195)					Gunton L	Melinnopsis chadwicki	Melinnopsis chadwicki	urn:lsid:marinespecies.org:taxname:1453822	Animalia	Annelida	Polychaeta	Melinnidae	Melinnopsis	chadwicki
AM	IN2017	AM W.52949	PreservedSpecimen	1	present	MT556174, MT556643, MT561570	2017-06-13	CSIRO Four Metre Beam Trawl	South Pacific	Australia	Coral Sea CMR	IN2017_V03_121	1013	1093	MULTIPOINT (-23.587 154.194, -23.617 154.195)					Gunton L	Melinnopsis chadwicki	Melinnopsis chadwicki	urn:lsid:marinespecies.org:taxname:1453822	Animalia	Annelida	Polychaeta	Melinnidae	Melinnopsis	chadwicki
AM	IN2017	AM W.52998	PreservedSpecimen	1	present		2017-06-13	CSIRO Four Metre Beam Trawl	South Pacific	Australia	Coral Sea CMR	IN2017_V03_121	1013	1093	MULTIPOINT (-23.587 154.194, -23.617 154.195)					Gunton L	Melinnopsis chadwicki	Melinnopsis chadwicki	urn:lsid:marinespecies.org:taxname:1453822	Animalia	Annelida	Polychaeta	Melinnidae	Melinnopsis	chadwicki
AM	IN2017	AM W.52999	PreservedSpecimen	1	present		2017-06-13	CSIRO Four Metre Beam Trawl	South Pacific	Australia	Coral Sea CMR	IN2017_V03_121	1013	1093	MULTIPOINT (-23.587 154.194, -23.617 154.195)					Gunton L	Melinnopsis chadwicki	Melinnopsis chadwicki	urn:lsid:marinespecies.org:taxname:1453822	Animalia	Annelida	Polychaeta	Melinnidae	Melinnopsis	chadwicki
AM	IN2017	AM W.53000	PreservedSpecimen	1	present		2017-06-13	CSIRO Four Metre Beam Trawl	South Pacific	Australia	Coral Sea CMR	IN2017_V03_121	1013	1093	MULTIPOINT (-23.587 154.194, -23.617 154.195)					Gunton L	Melinnopsis chadwicki	Melinnopsis chadwicki	urn:lsid:marinespecies.org:taxname:1453822	Animalia	Annelida	Polychaeta	Melinnidae	Melinnopsis	chadwicki
AM	IN2017		PreservedSpecimen	1	present		2017-06-13	CSIRO Four Metre Beam Trawl	South Pacific	Australia	Coral Sea CMR	IN2017_V03_121	1013	1093	MULTIPOINT (-23.587 154.194, -23.617 154.195)					Gunton L	Melinnopsis chadwicki	Melinnopsis chadwicki	urn:lsid:marinespecies.org:taxname:1453822	Animalia	Annelida	Polychaeta	Melinnidae	Melinnopsis	chadwicki
AM	IN2017		PreservedSpecimen	1	present		2017-06-13	CSIRO Four Metre Beam Trawl	South Pacific	Australia	Coral Sea CMR	IN2017_V03_121	1013	1093	MULTIPOINT (-23.587 154.194, -23.617 154.195)					Gunton L	Melinnopsis chadwicki	Melinnopsis chadwicki	urn:lsid:marinespecies.org:taxname:1453822	Animalia	Annelida	Polychaeta	Melinnidae	Melinnopsis	chadwicki
AM	IN2017	AM W.49650	PreservedSpecimen	18	present		2017-06-13	CSIRO Four Metre Beam Trawl	South Pacific	Australia	Coral Sea CMR	IN2017_V03_121	1013	1093	MULTIPOINT (-23.587 154.194, -23.617 154.195)					Schulze A	Phascolion sp.	Phascolion	urn:lsid:marinespecies.org:taxname:136025	Animalia	Annelida	Sipuncula	Golfingiidae	Phascolion	sp.
AM	IN2017	AM W.52985	PreservedSpecimen	1	present		2017-06-13	CSIRO Four Metre Beam Trawl	South Pacific	Australia	Coral Sea CMR	IN2017_V03_121	1013	1093	MULTIPOINT (-23.587 154.194, -23.617 154.195)					Murray A	Harmothoe indet.	Harmothoe	urn:lsid:marinespecies.org:taxname:129491	Animalia	Annelida	Polychaeta	Polynoidae	Harmothoe	indet.
AM	IN2017	AM W.51583	PreservedSpecimen	1	present		2017-06-13	CSIRO Four Metre Beam Trawl	South Pacific	Australia	Coral Sea CMR	IN2017_V03_121	1013	1093	MULTIPOINT (-23.587 154.194, -23.617 154.195)					Murray A	Potamethus sp.	Potamethus	urn:lsid:marinespecies.org:taxname:129543	Animalia	Annelida	Polychaeta	Sabellidae	Potamethus	sp.
AM	IN2017		PreservedSpecimen	1	present		2017-06-13	CSIRO Four Metre Beam Trawl	South Pacific	Australia	Coral Sea CMR	IN2017_V03_122	2329	2369	MULTIPOINT (-23.751 154.639, -23.773 154.616)					Paxton H	Anchinothria cf. pycnobranchiata	Anchinothria	urn:lsid:marinespecies.org:taxname:173752	Animalia	Annelida	Polychaeta	Onuphidae	Anchinothria	cf. pycnobranchiata
AM	IN2017	AM W.50418	PreservedSpecimen	1	present		2017-06-13	CSIRO Four Metre Beam Trawl	South Pacific	Australia	Coral Sea CMR	IN2017_V03_122	2329	2369	MULTIPOINT (-23.751 154.639, -23.773 154.616)					Gunton L	Melinnopsis gardelli	Melinnopsis gardelli	urn:lsid:marinespecies.org:taxname:1453820	Animalia	Annelida	Polychaeta	Melinnidae	Melinnopsis	gardelli
AM	IN2017	AM W.50419	PreservedSpecimen	1	present		2017-06-13	CSIRO Four Metre Beam Trawl	South Pacific	Australia	Coral Sea CMR	IN2017_V03_122	2329	2369	MULTIPOINT (-23.751 154.639, -23.773 154.616)					Alvestad T	Melinnopsis sp.	Melinnopsis	urn:lsid:marinespecies.org:taxname:129170	Animalia	Annelida	Polychaeta	Melinnidae	Melinnopsis	sp.
AM	IN2017	AM W.50433	PreservedSpecimen	1	present		2017-06-13	CSIRO Four Metre Beam Trawl	South Pacific	Australia	Coral Sea CMR	IN2017_V03_122	2329	2369	MULTIPOINT (-23.751 154.639, -23.773 154.616)					Gunton L	Melinnopsis gardelli	Melinnopsis gardelli	urn:lsid:marinespecies.org:taxname:1453820	Animalia	Annelida	Polychaeta	Melinnidae	Melinnopsis	gardelli
AM	IN2017	AM W.51586	PreservedSpecimen	1	present		2017-06-13	CSIRO Four Metre Beam Trawl	South Pacific	Australia	Coral Sea CMR	IN2017_V03_122	2329	2369	MULTIPOINT (-23.751 154.639, -23.773 154.616)					Murray A	Potamethus cf. scotiae	Potamethus	urn:lsid:marinespecies.org:taxname:129543	Animalia	Annelida	Polychaeta	Sabellidae	Potamethus	cf. scotiae
AM	IN2017	AM W.51587	PreservedSpecimen	1	present		2017-06-13	CSIRO Four Metre Beam Trawl	South Pacific	Australia	Coral Sea CMR	IN2017_V03_122	2329	2369	MULTIPOINT (-23.751 154.639, -23.773 154.616)					Murray A	Potamethus cf. scotiae	Potamethus	urn:lsid:marinespecies.org:taxname:129543	Animalia	Annelida	Polychaeta	Sabellidae	Potamethus	cf. scotiae
AM	IN2017	AM W.51923	PreservedSpecimen	1	present		2017-06-13	Brenke Sledge	South Pacific	Australia	Coral Sea CMR	IN2017_V03_123	2271	2339	MULTIPOINT (-23.749 154.641, -23.774 154.617)					Georgieva M	Ampharetidae sp.	Ampharetidae	urn:lsid:marinespecies.org:taxname:981	Animalia	Annelida	Polychaeta	Ampharetidae		sp.
AM	IN2017	AM W.50677	PreservedSpecimen	7	present	MN852335, MN850402, MT524308, MT524314	2017-06-13	CSIRO Four Metre Beam Trawl	South Pacific	Australia	Coral Sea CMR	IN2017_V03_128	1761	1770	MULTIPOINT (-23.631 154.66, -23.659 154.644)					Zhang J	Gesaia csiro	Gesaia csiro	urn:lsid:marinespecies.org:taxname:1451481	Animalia	Annelida	Polychaeta	Sabellariidae	Gesaia	csiro
AM	IN2017	AM W.50596	PreservedSpecimen	1	present		2017-06-13	CSIRO Four Metre Beam Trawl	South Pacific	Australia	Coral Sea CMR	IN2017_V03_128	1761	1770	MULTIPOINT (-23.631 154.66, -23.659 154.644)					Kongsrud J	Maldanella sp. 1	Maldanella	urn:lsid:marinespecies.org:taxname:129353	Animalia	Annelida	Polychaeta	Maldanidae	Maldanella	sp.
AM	IN2017	AM W.49913	PreservedSpecimen	1	present		2017-06-13	CSIRO Four Metre Beam Trawl	South Pacific	Australia	Coral Sea CMR	IN2017_V03_128	1761	1770	MULTIPOINT (-23.631 154.66, -23.659 154.644)					Paxton H	Hyalinoecia abranchiata	Hyalinoecia abranchiata	urn:lsid:marinespecies.org:taxname:328408	Animalia	Annelida	Polychaeta	Onuphidae	Hyalinoecia	abranchiata
AM	IN2017	AM W.49914	PreservedSpecimen	1	present		2017-06-13	CSIRO Four Metre Beam Trawl	South Pacific	Australia	Coral Sea CMR	IN2017_V03_128	1761	1770	MULTIPOINT (-23.631 154.66, -23.659 154.644)					Paxton H	Hyalinoecia abranchiata	Hyalinoecia abranchiata	urn:lsid:marinespecies.org:taxname:328408	Animalia	Annelida	Polychaeta	Onuphidae	Hyalinoecia	abranchiata
AM	IN2017	AM W.49915	PreservedSpecimen	1	present		2017-06-13	CSIRO Four Metre Beam Trawl	South Pacific	Australia	Coral Sea CMR	IN2017_V03_128	1761	1770	MULTIPOINT (-23.631 154.66, -23.659 154.644)					Paxton H	Hyalinoecia abranchiata	Hyalinoecia abranchiata	urn:lsid:marinespecies.org:taxname:328408	Animalia	Annelida	Polychaeta	Onuphidae	Hyalinoecia	abranchiata
AM	IN2017	AM W.50676	PreservedSpecimen	1	present		2017-06-13	CSIRO Four Metre Beam Trawl	South Pacific	Australia	Coral Sea CMR	IN2017_V03_128	1761	1770	MULTIPOINT (-23.631 154.66, -23.659 154.644)					Zhang J	Phalacrostemma sp. nov.	Phalacrostemma	urn:lsid:marinespecies.org:taxname:129519	Animalia	Annelida	Polychaeta	Sabellariidae	Phalacrostemma	sp. nov.
AM	IN2017	AM W.49692	PreservedSpecimen	1	present		2017-06-13	CSIRO Four Metre Beam Trawl	South Pacific	Australia	Coral Sea CMR	IN2017_V03_128	1761	1770	MULTIPOINT (-23.631 154.66, -23.659 154.644)					Kupriyanova E	Bathyvermilia sp. nov. 4	Bathyvermilia	urn:lsid:marinespecies.org:taxname:129559	Animalia	Annelida	Polychaeta	Serpulidae	Bathyvermilia	sp. nov.
AM	IN2017	AM W.49689	PreservedSpecimen	1	present		2017-06-13	CSIRO Four Metre Beam Trawl	South Pacific	Australia	Coral Sea CMR	IN2017_V03_128	1761	1770	MULTIPOINT (-23.631 154.66, -23.659 154.644)					Kupriyanova E	Hyalopomatus dieteri	Hyalopomatus dieteri	urn:lsid:marinespecies.org:taxname:863396	Animalia	Annelida	Polychaeta	Serpulidae	Hyalopomatus	dieteri
AM	IN2017	AM W.49493	PreservedSpecimen	1	present		2017-06-13	CSIRO Four Metre Beam Trawl	South Pacific	Australia	Coral Sea CMR	IN2017_V03_128	1761	1770	MULTIPOINT (-23.631 154.66, -23.659 154.644)					Kupriyanova E	Protis sp. 1	Protis	urn:lsid:marinespecies.org:taxname:129708	Animalia	Annelida	Polychaeta	Serpulidae	Protis	sp.
AM	IN2017	AM W.49682	PreservedSpecimen	1	present		2017-06-13	CSIRO Four Metre Beam Trawl	South Pacific	Australia	Coral Sea CMR	IN2017_V03_128	1761	1770	MULTIPOINT (-23.631 154.66, -23.659 154.644)					Kupriyanova E	Protis sp. 3	Protis	urn:lsid:marinespecies.org:taxname:129574	Animalia	Annelida	Polychaeta	Serpulidae	Protis	sp.
AM	IN2017	AM W.49697	PreservedSpecimen	3	present		2017-06-13	CSIRO Four Metre Beam Trawl	South Pacific	Australia	Coral Sea CMR	IN2017_V03_128	1761	1770	MULTIPOINT (-23.631 154.66, -23.659 154.644)					Kupriyanova E	Protis sp. 3	Protis	urn:lsid:marinespecies.org:taxname:129574	Animalia	Annelida	Polychaeta	Serpulidae	Protis	sp.
AM	IN2017	AM W.50434	PreservedSpecimen	1	present		2017-06-13	CSIRO Four Metre Beam Trawl	South Pacific	Australia	Coral Sea CMR	IN2017_V03_128	1761	1770	MULTIPOINT (-23.631 154.66, -23.659 154.644)					Gunton L	Melinnidae sp.	Melinnidae	urn:lsid:marinespecies.org:taxname:155483	Animalia	Annelida	Polychaeta	Melinnidae		sp.
AM	IN2017		PreservedSpecimen	1	present		2017-06-13	CSIRO Four Metre Beam Trawl	South Pacific	Australia	Coral Sea CMR	IN2017_V03_128	1761	1770	MULTIPOINT (-23.631 154.66, -23.659 154.644)					Gunton L	Melinnidae sp.	Melinnidae	urn:lsid:marinespecies.org:taxname:155483	Animalia	Annelida	Polychaeta	Melinnidae		sp.
AM	IN2017	AM W.49625	PreservedSpecimen	2	present		2017-06-13	CSIRO Four Metre Beam Trawl	South Pacific	Australia	Coral Sea CMR	IN2017_V03_128	1761	1770	MULTIPOINT (-23.631 154.66, -23.659 154.644)					Schulze A	Phascolion sp.	Phascolion	urn:lsid:marinespecies.org:taxname:136025	Animalia	Annelida	Sipuncula	Golfingiidae	Phascolion	sp.
NHM	IN2017		PreservedSpecimen	1	present		2017-06-13	CSIRO Four Metre Beam Trawl	South Pacific	Australia	Coral Sea CMR	IN2017_V03_128	1761	1770	MULTIPOINT (-23.631 154.66, -23.659 154.644)					Ramos D	Nereididae sp.	Nereididae	urn:lsid:marinespecies.org:taxname:982	Animalia	Annelida	Polychaeta	Nereididae		sp.
AM	IN2017		PreservedSpecimen	1	present		2017-05-20	CSIRO Four Metre Beam Trawl	South Pacific	Australia	Flinders CMR	IN2017_V03_13	932	1151	MULTIPOINT (-40.386 148.928, -40.383 148.951)					Wilson R	Laetmonice yarramba	Laetmonice yarramba	urn:lsid:marinespecies.org:taxname:880000	Animalia	Annelida	Polychaeta	Aphroditidae	Laetmonice	yarramba
AM	IN2017		PreservedSpecimen	1	present		2017-05-20	CSIRO Four Metre Beam Trawl	South Pacific	Australia	Flinders CMR	IN2017_V03_13	932	1151	MULTIPOINT (-40.386 148.928, -40.383 148.951)					Murray A	Syllinae indet.	Syllinae	urn:lsid:marinespecies.org:taxname:152223	Animalia	Annelida	Polychaeta	Syllidae	Syllinae	indet.
AM	IN2017	AM W.52841	PreservedSpecimen	1	present		2017-05-20	CSIRO Four Metre Beam Trawl	South Pacific	Australia	Flinders CMR	IN2017_V03_13	932	1151	MULTIPOINT (-40.386 148.928, -40.383 148.951)					Murray A	Syllis sp. 2	Syllis	urn:lsid:marinespecies.org:taxname:129680	Animalia	Annelida	Polychaeta	Syllidae	Syllis	sp. 2
AM	IN2017	AM W.49637	PreservedSpecimen	2	present		2017-05-20	CSIRO Four Metre Beam Trawl	South Pacific	Australia	Flinders CMR	IN2017_V03_13	932	1151	MULTIPOINT (-40.386 148.928, -40.383 148.951)					Schulze A	Sipuncula sp.	Sipuncula	urn:lsid:marinespecies.org:taxname:1268	Animalia	Annelida	Sipuncula			sp.
AM	IN2017		PreservedSpecimen	1	present		2017-05-20	CSIRO Four Metre Beam Trawl	South Pacific	Australia	Flinders CMR	IN2017_V03_13	932	1151	MULTIPOINT (-40.386 148.928, -40.383 148.951)					Wilson R	Eumida sp.	Eumida	urn:lsid:marinespecies.org:taxname:129446	Animalia	Annelida	Polychaeta	Phyllodocidae	Eumida	sp.
AM	IN2017	AM W.50141	PreservedSpecimen	1	present		2017-05-20	CSIRO Four Metre Beam Trawl	South Pacific	Australia	Flinders CMR	IN2017_V03_13	932	1151	MULTIPOINT (-40.386 148.928, -40.383 148.951)					Wilson R	Leodice sp. nov.	Leodice	urn:lsid:marinespecies.org:taxname:324708	Animalia	Annelida	Polychaeta	Eunicidae	Leodice	sp. nov.
AM	IN2017	AM W.52579	PreservedSpecimen	1	present		2017-06-14	Brenke Sledge	South Pacific	Australia	Coral Sea CMR	IN2017_V03_134	2093	2156	MULTIPOINT (-23.75 154.572, -23.774 154.546)					Jimi N	Acrocirridae sp.	Acrocirridae	urn:lsid:marinespecies.org:taxname:920	Animalia	Annelida	Polychaeta	Acrocirridae		sp.
AM	IN2017	AM W.52838	PreservedSpecimen	1	present		2017-06-14	Brenke Sledge	South Pacific	Australia	Coral Sea CMR	IN2017_V03_134	2093	2156	MULTIPOINT (-23.75 154.572, -23.774 154.546)					Jimi N	Acrocirridae sp.	Acrocirridae	urn:lsid:marinespecies.org:taxname:920	Animalia	Annelida	Polychaeta	Acrocirridae		sp.
AM	IN2017	AM W.52715	PreservedSpecimen	1	present		2017-06-14	Brenke Sledge	South Pacific	Australia	Coral Sea CMR	IN2017_V03_134	2093	2156	MULTIPOINT (-23.75 154.572, -23.774 154.546)					Blake J	Chaetozone spp. nov	Chaetozone	urn:lsid:marinespecies.org:taxname:129242	Animalia	Annelida	Polychaeta	Cirratulidae	Chaetozone	spp. nov.
NHM	IN2017		PreservedSpecimen	1	present		2017-06-14	Brenke Sledge	South Pacific	Australia	Coral Sea CMR	IN2017_V03_134	2093	2156	MULTIPOINT (-23.75 154.572, -23.774 154.546)					Georgieva M	Swima sp.	Swima	urn:lsid:marinespecies.org:taxname:982	Animalia	Annelida	Polychaeta	Acrocirridae	Swima	sp.
NHM	IN2017		PreservedSpecimen	1	present		2017-06-14	Brenke Sledge	South Pacific	Australia	Coral Sea CMR	IN2017_V03_134	2093	2156	MULTIPOINT (-23.75 154.572, -23.774 154.546)					Georgieva M	Swima sp.	Swima	urn:lsid:marinespecies.org:taxname:982	Animalia	Annelida	Polychaeta	Acrocirridae	Swima	sp.
AM	IN2017	AM W.51924	PreservedSpecimen	2	present		2017-06-14	Brenke Sledge	South Pacific	Australia	Coral Sea CMR	IN2017_V03_134	2093	2156	MULTIPOINT (-23.75 154.572, -23.774 154.546)					Georgieva M	Ampharetidae sp.	Ampharetidae	urn:lsid:marinespecies.org:taxname:982	Animalia	Annelida	Polychaeta	Ampharetidae		sp.
AM	IN2017	AM W.51925	PreservedSpecimen	1	present		2017-06-14	Brenke Sledge	South Pacific	Australia	Coral Sea CMR	IN2017_V03_134	2093	2156	MULTIPOINT (-23.75 154.572, -23.774 154.546)					Georgieva M	Ampharetidae sp.	Ampharetidae	urn:lsid:marinespecies.org:taxname:981	Animalia	Annelida	Polychaeta	Ampharetidae		sp.
AM	IN2017	AM W.52135	PreservedSpecimen	2	present		2017-06-14	Brenke Sledge	South Pacific	Australia	Coral Sea CMR	IN2017_V03_134	2093	2156	MULTIPOINT (-23.75 154.572, -23.774 154.546)					Gunton L	Ampharetidae sp.	Ampharetidae	urn:lsid:marinespecies.org:taxname:981	Animalia	Annelida	Polychaeta	Ampharetidae		sp.
AM	IN2017		PreservedSpecimen	3	present		2017-06-14	Brenke Sledge	South Pacific	Australia	Coral Sea CMR	IN2017_V03_134	2093	2156	MULTIPOINT (-23.75 154.572, -23.774 154.546)					Gunton L	Ampharetidae sp.	Ampharetidae	urn:lsid:marinespecies.org:taxname:981	Animalia	Annelida	Polychaeta	Ampharetidae		sp.
AM	IN2017		PreservedSpecimen	1	present		2017-06-14	Brenke Sledge	South Pacific	Australia	Coral Sea CMR	IN2017_V03_134	2093	2156	MULTIPOINT (-23.75 154.572, -23.774 154.546)					Gunton L	Capitellidae sp.	Capitellidae	urn:lsid:marinespecies.org:taxname:921	Animalia	Annelida	Polychaeta	Capitellidae		sp.
AM	IN2017		PreservedSpecimen	1	present		2017-06-14	Brenke Sledge	South Pacific	Australia	Coral Sea CMR	IN2017_V03_134	2093	2156	MULTIPOINT (-23.75 154.572, -23.774 154.546)					Gunton L	Chaetopteridae sp.	Chaetopteridae	urn:lsid:marinespecies.org:taxname:918	Animalia	Annelida	Polychaeta	Chaetopteridae		sp.
AM	IN2017		PreservedSpecimen	2	present		2017-06-14	Brenke Sledge	South Pacific	Australia	Coral Sea CMR	IN2017_V03_134	2093	2156	MULTIPOINT (-23.75 154.572, -23.774 154.546)					Watson C	Dypsonetus cf. caecus	Dypsonetus	urn:lsid:marinespecies.org:taxname:129236	Animalia	Annelida	Polychaeta	Chrysopetalidae	Dysonetus	cf. caecus
NHM	IN2017		PreservedSpecimen	3	present		2017-06-14	Brenke Sledge	South Pacific	Australia	Coral Sea CMR	IN2017_V03_134	2093	2156	MULTIPOINT (-23.75 154.572, -23.774 154.546)					Georgieva M	Laubieriopsis hartmanae	Laubieriopsis hartmanae	urn:lsid:marinespecies.org:taxname:982	Animalia	Annelida	Polychaeta	Fauveliopsidae	Laubieriopsis	hartmanae
NHM	IN2017		PreservedSpecimen	2	present		2017-06-14	Brenke Sledge	South Pacific	Australia	Coral Sea CMR	IN2017_V03_134	2093	2156	MULTIPOINT (-23.75 154.572, -23.774 154.546)					Georgieva M	Laubieriopsis hartmanae	Laubieriopsis hartmanae	urn:lsid:marinespecies.org:taxname:982	Animalia	Annelida	Polychaeta	Fauveliopsidae	Laubieriopsis	hartmanae
AM	IN2017		PreservedSpecimen	3	present		2017-06-14	Brenke Sledge	South Pacific	Australia	Coral Sea CMR	IN2017_V03_134	2093	2156	MULTIPOINT (-23.75 154.572, -23.774 154.546)					Gunton L	Fauveliopsidae sp.	Fauveliopsidae	urn:lsid:marinespecies.org:taxname:982	Animalia	Annelida	Polychaeta	Fauveliopsidae		sp.
NHM	IN2017		PreservedSpecimen	1	present		2017-06-14	Brenke Sledge	South Pacific	Australia	Coral Sea CMR	IN2017_V03_134	2093	2156	MULTIPOINT (-23.75 154.572, -23.774 154.546)					Georgieva M	Flabelligeridae sp.	Flabelligeridae	urn:lsid:marinespecies.org:taxname:982	Animalia	Annelida	Polychaeta	Flabelligeridae		sp.
NHM	IN2017		PreservedSpecimen	1	present		2017-06-14	Brenke Sledge	South Pacific	Australia	Coral Sea CMR	IN2017_V03_134	2093	2156	MULTIPOINT (-23.75 154.572, -23.774 154.546)					Georgieva M	Flabelligeridae sp.	Flabelligeridae	urn:lsid:marinespecies.org:taxname:976	Animalia	Annelida	Polychaeta	Flabelligeridae		sp.
NHM	IN2017		PreservedSpecimen	1	present		2017-06-14	Brenke Sledge	South Pacific	Australia	Coral Sea CMR	IN2017_V03_134	2093	2156	MULTIPOINT (-23.75 154.572, -23.774 154.546)					Georgieva M	Bathyglycinde cf. profunda	Bathyglycinde	urn:lsid:marinespecies.org:taxname:238729	Animalia	Annelida	Polychaeta	Goniadidae	Bathyglycinde	cf. profunda
AM	IN2017	AM W.52432	PreservedSpecimen	1	present		2017-06-14	Brenke Sledge	South Pacific	Australia	Coral Sea CMR	IN2017_V03_134	2093	2156	MULTIPOINT (-23.75 154.572, -23.774 154.546)					Gunton L	Hesionidae sp.	Hesionidae	urn:lsid:marinespecies.org:taxname:946	Animalia	Annelida	Polychaeta	Hesionidae		sp.
AM	IN2017	AM W.52325	PreservedSpecimen	1	present		2017-06-14	Brenke Sledge	South Pacific	Australia	Coral Sea CMR	IN2017_V03_134	2093	2156	MULTIPOINT (-23.75 154.572, -23.774 154.546)					Murray A	Aglaophamus sp.	Aglaophamus	urn:lsid:marinespecies.org:taxname:129366	Animalia	Annelida	Polychaeta	Nephtyidae	Aglaophamus	sp.
NHM	IN2017		PreservedSpecimen	1	present		2017-06-14	Brenke Sledge	South Pacific	Australia	Coral Sea CMR	IN2017_V03_134	2093	2156	MULTIPOINT (-23.75 154.572, -23.774 154.546)					Georgieva M	Ophelina sp.	Ophelina	urn:lsid:marinespecies.org:taxname:129414	Animalia	Annelida	Polychaeta	Opheliidae	Ophelina	sp.
NHM	IN2017		PreservedSpecimen	1	present		2017-06-14	Brenke Sledge	South Pacific	Australia	Coral Sea CMR	IN2017_V03_134	2093	2156	MULTIPOINT (-23.75 154.572, -23.774 154.546)					Georgieva M	Ophelina sp.	Ophelina	urn:lsid:marinespecies.org:taxname:129414	Animalia	Annelida	Polychaeta	Opheliidae	Ophelina	sp.
NHM	IN2017		PreservedSpecimen	1	present		2017-06-14	Brenke Sledge	South Pacific	Australia	Coral Sea CMR	IN2017_V03_134	2093	2156	MULTIPOINT (-23.75 154.572, -23.774 154.546)					Georgieva M	Ophelina sp.	Ophelina	urn:lsid:marinespecies.org:taxname:129414	Animalia	Annelida	Polychaeta	Opheliidae	Ophelina	sp.
NHM	IN2017		PreservedSpecimen	1	present		2017-06-14	Brenke Sledge	South Pacific	Australia	Coral Sea CMR	IN2017_V03_134	2093	2156	MULTIPOINT (-23.75 154.572, -23.774 154.546)					Georgieva M	Ophelina cf cirrosa	Ophelina	urn:lsid:marinespecies.org:taxname:129414	Animalia	Annelida	Polychaeta	Opheliidae	Ophelina	cf. cirrosa
NHM	IN2017		PreservedSpecimen	1	present		2017-06-14	Brenke Sledge	South Pacific	Australia	Coral Sea CMR	IN2017_V03_134	2093	2156	MULTIPOINT (-23.75 154.572, -23.774 154.546)					Georgieva M	Ophelina cf cirrosa	Ophelina	urn:lsid:marinespecies.org:taxname:129414	Animalia	Annelida	Polychaeta	Opheliidae	Ophelina	cf. cirrosa
AM	IN2017		PreservedSpecimen	1	present		2017-06-14	Brenke Sledge	South Pacific	Australia	Coral Sea CMR	IN2017_V03_134	2093	2156	MULTIPOINT (-23.75 154.572, -23.774 154.546)					Gunton L	Pilargidae sp.	Pilargidae	urn:lsid:marinespecies.org:taxname:15009	Animalia	Annelida	Polychaeta	Pilargidae		sp.
AM	IN2017	AM W.52008, AM W.52009	PreservedSpecimen	16	present		2017-06-14	Brenke Sledge	South Pacific	Australia	Coral Sea CMR	IN2017_V03_134	2093	2156	MULTIPOINT (-23.75 154.572, -23.774 154.546)					Murray A	Polaruschakov sp.	Polaruschakov	urn:lsid:marinespecies.org:taxname:129505	Animalia	Annelida	Polychaeta	Polynoidae	Polaruschakov	sp.
AM	IN2017	AM W.52340, ex AM W.52008	PreservedSpecimen	3	present		2017-06-14	Brenke Sledge	South Pacific	Australia	Coral Sea CMR	IN2017_V03_134	2093	2156	MULTIPOINT (-23.75 154.572, -23.774 154.546)					Murray A	Macellicephalinae indet.	Macellicephalinae	urn:lsid:marinespecies.org:taxname:196343	Animalia	Annelida	Polychaeta	Polynoidae		indet.
AM	IN2017	AM W.52879	PreservedSpecimen	1	present		2017-06-14	Brenke Sledge	South Pacific	Australia	Coral Sea CMR	IN2017_V03_134	2093	2156	MULTIPOINT (-23.75 154.572, -23.774 154.546)					Murray A	Bruunilla sp.	Bruunilla	urn:lsid:marinespecies.org:taxname:324932	Animalia	Annelida	Polychaeta	Polynoidae	Bruunilla	sp.
AM	IN2017	AM W.52151	PreservedSpecimen	4	present		2017-06-14	Brenke Sledge	South Pacific	Australia	Coral Sea CMR	IN2017_V03_134	2093	2156	MULTIPOINT (-23.75 154.572, -23.774 154.546)					Murray A	Sigalioninae sp. 1	Sigalioninae	urn:lsid:marinespecies.org:taxname:943	Animalia	Annelida	Polychaeta	Sigalionidae		sp.
AM	IN2017	AM W.52169	PreservedSpecimen	1	present		2017-06-14	Brenke Sledge	South Pacific	Australia	Coral Sea CMR	IN2017_V03_134	2093	2156	MULTIPOINT (-23.75 154.572, -23.774 154.546)					Murray A	Sigalioninae sp. 1	Sigalioninae	urn:lsid:marinespecies.org:taxname:943	Animalia	Annelida	Polychaeta	Sigalionidae		sp.
NHM	IN2017		PreservedSpecimen	1	present		2017-06-14	Brenke Sledge	South Pacific	Australia	Coral Sea CMR	IN2017_V03_134	2093	2156	MULTIPOINT (-23.75 154.572, -23.774 154.546)					Georgieva M	Spionidae sp.	Spionidae	urn:lsid:marinespecies.org:taxname:913	Animalia	Annelida	Polychaeta	Spionidae		sp.
AM	IN2017	AM W.49505	PreservedSpecimen	1	present		2017-06-15	CSIRO Four Metre Beam Trawl	South Pacific	Australia	Coral Sea CMR	IN2017_V03_135	3968	4034	MULTIPOINT (-24.352 154.291, -24.384 154.325)					Hutchings P	Myriowenia sp	Myriowenia	urn:lsid:marinespecies.org:taxname:324790	Animalia	Annelida	Polychaeta	Oweniidae	Myriowenia	sp
AM	IN2017	AM W.49719	PreservedSpecimen	11	present		2017-06-15	CSIRO Four Metre Beam Trawl	South Pacific	Australia	Coral Sea CMR	IN2017_V03_135	3968	4034	MULTIPOINT (-24.352 154.291, -24.384 154.325)					Kupriyanova E	Bathyvermilia sp. nov. 4	Bathyvermilia	urn:lsid:marinespecies.org:taxname:129559	Animalia	Annelida	Polychaeta	Serpulidae	Bathyvermilia	sp. nov.
AM	IN2017	AM W.50380	PreservedSpecimen	1	present		2017-05-20	CSIRO Four Metre Beam Trawl	South Pacific	Australia	Flinders CMR	IN2017_V03_14	2298	2486	MULTIPOINT (-40.464 149.102, -40.461 149.147)					Gunton L	Melinnopsis sp.	Melinnopsis	urn:lsid:marinespecies.org:taxname:129170	Animalia	Annelida	Polychaeta	Melinnidae	Melinnopsis	sp.
AM	IN2017	AM W.51582	PreservedSpecimen	1	present		2017-05-20	CSIRO Four Metre Beam Trawl	South Pacific	Australia	Flinders CMR	IN2017_V03_14	2298	2486	MULTIPOINT (-40.464 149.102, -40.461 149.147)					Wilson R & Murray A	Laetmonice producta	Laetmonice producta	urn:lsid:marinespecies.org:taxname:129846	Animalia	Annelida	Polychaeta	Aphroditidae	Laetmonice	producta
AM	IN2017	AM W.52604	PreservedSpecimen	1	present		2017-05-20	CSIRO Four Metre Beam Trawl	South Pacific	Australia	Flinders CMR	IN2017_V03_14	2298	2486	MULTIPOINT (-40.464 149.102, -40.461 149.147)					Murray A	Aphrodita goolmarris	Aphrodita goolmarris	urn:lsid:marinespecies.org:taxname:332998	Animalia	Annelida	Polychaeta	Aphroditidae	Aphrodita	goolmarris
AM	IN2017		PreservedSpecimen	1	present		2017-05-20	CSIRO Four Metre Beam Trawl	South Pacific	Australia	Flinders CMR	IN2017_V03_14	2298	2486	MULTIPOINT (-40.464 149.102, -40.461 149.147)					Wilson R & Murray A	Harmothoe sp. 5	Harmothoe	urn:lsid:marinespecies.org:taxname:129491	Animalia	Annelida	Polychaeta	Polynoidae	Harmothoe	sp.
AM	IN2017	AM W.49713	PreservedSpecimen	1	present		2017-05-20	CSIRO Four Metre Beam Trawl	South Pacific	Australia	Flinders CMR	IN2017_V03_14	2298	2486	MULTIPOINT (-40.464 149.102, -40.461 149.147)					Kupriyanova E	Bathyvermilia sp. nov. 4	Bathyvermilia	urn:lsid:marinespecies.org:taxname:129559	Animalia	Annelida	Polychaeta	Serpulidae	Bathyvermilia	sp. nov.
AM	IN2017		PreservedSpecimen	1	present		2017-05-20	CSIRO Four Metre Beam Trawl	South Pacific	Australia	Flinders CMR	IN2017_V03_15	4114	4139	MULTIPOINT (-40.473 149.397, -40.464 149.426)					Gunton L	Jugamphicteis galathea	Jugamphicteis galathea	urn:lsid:marinespecies.org:taxname:328527	Animalia	Annelida	Polychaeta	Ampharetidae	Jugamphicteis	galathea
AM	IN2017	AM W.50158	PreservedSpecimen	1	present		2017-05-20	CSIRO Four Metre Beam Trawl	South Pacific	Australia	Flinders CMR	IN2017_V03_15	4114	4139	MULTIPOINT (-40.473 149.397, -40.464 149.426)					Gunton L	Jugamphicteis galathea	Jugamphicteis galathea	urn:lsid:marinespecies.org:taxname:328527	Animalia	Annelida	Polychaeta	Ampharetidae	Jugamphicteis	galathea
AM	IN2017	AM W.50373	PreservedSpecimen	2	present		2017-05-20	CSIRO Four Metre Beam Trawl	South Pacific	Australia	Flinders CMR	IN2017_V03_15	4114	4139	MULTIPOINT (-40.473 149.397, -40.464 149.426)					Alvestad T	Jugamphicteis galathea	Jugamphicteis galathea	urn:lsid:marinespecies.org:taxname:328527	Animalia	Annelida	Polychaeta	Ampharetidae	Jugamphicteis	galathea
AM	IN2017		PreservedSpecimen	1	present		2017-05-20	CSIRO Four Metre Beam Trawl	South Pacific	Australia	Flinders CMR	IN2017_V03_15	4114	4139	MULTIPOINT (-40.473 149.397, -40.464 149.426)					Gunton L	Jugamphicteis galathea	Jugamphicteis galathea	urn:lsid:marinespecies.org:taxname:328527	Animalia	Annelida	Polychaeta	Ampharetidae	Jugamphicteis	galathea
AM	IN2017		PreservedSpecimen	58	present		2017-05-20	CSIRO Four Metre Beam Trawl	South Pacific	Australia	Flinders CMR	IN2017_V03_15	4114	4139	MULTIPOINT (-40.473 149.397, -40.464 149.426)					Wilson R & Murray A	Laetmonice yarramba	Laetmonice yarramba	urn:lsid:marinespecies.org:taxname:880000	Animalia	Annelida	Polychaeta	Aphroditidae	Laetmonice	yarramba
AM	IN2017		PreservedSpecimen	2	present		2017-05-20	CSIRO Four Metre Beam Trawl	South Pacific	Australia	Flinders CMR	IN2017_V03_15	4114	4139	MULTIPOINT (-40.473 149.397, -40.464 149.426)					Wilson R & Murray A	Laetmonice yarramba	Laetmonice yarramba	urn:lsid:marinespecies.org:taxname:880000	Animalia	Annelida	Polychaeta	Aphroditidae	Laetmonice	yarramba
AM	IN2017	AM W.49495	PreservedSpecimen	56	present		2017-05-20	CSIRO Four Metre Beam Trawl	South Pacific	Australia	Flinders CMR	IN2017_V03_15	4114	4139	MULTIPOINT (-40.473 149.397, -40.464 149.426)					Wilson R & Murray A	Laetmonice yarramba	Laetmonice yarramba	urn:lsid:marinespecies.org:taxname:880000	Animalia	Annelida	Polychaeta	Aphroditidae	Laetmonice	yarramba
AM	IN2017	AM W.49664	PreservedSpecimen	1	present		2017-05-20	CSIRO Four Metre Beam Trawl	South Pacific	Australia	Flinders CMR	IN2017_V03_15	4114	4139	MULTIPOINT (-40.473 149.397, -40.464 149.426)					Hseuh P-W	Bonelliidae sp.	Bonelliidae	urn:lsid:marinespecies.org:taxname:110347	Animalia	Annelida	Echiura	Bonelliidae		sp.
AM	IN2017		PreservedSpecimen	1	present		2017-05-20	CSIRO Four Metre Beam Trawl	South Pacific	Australia	Flinders CMR	IN2017_V03_15	4114	4139	MULTIPOINT (-40.473 149.397, -40.464 149.426)					Wilson R	Neanthes cf bassi	Neanthes	urn:lsid:marinespecies.org:taxname:129378	Animalia	Annelida	Polychaeta	Nereididae	Neanthes	cf. bassi
AM	IN2017	AM W.52706	PreservedSpecimen	3	present		2017-05-21	Brenke Sledge	South Pacific	Australia	Flinders CMR	IN2017_V03_16	4129	4131	MULTIPOINT (-40.463 149.415, -40.461 149.364)					Blake J	Aphelochaeta spp. nov.	Aphelochaeta	urn:lsid:marinespecies.org:taxname:129240	Animalia	Annelida	Polychaeta	Cirratulidae	Aphelochaeta	spp. nov.
NHM	IN2017		PreservedSpecimen	2	present		2017-05-21	Brenke Sledge	South Pacific	Australia	Flinders CMR	IN2017_V03_16	4129	4131	MULTIPOINT (-40.463 149.415, -40.461 149.364)					Georgieva M	Flabelligena sp.	Flabelligena	urn:lsid:marinespecies.org:taxname:325157	Animalia	Annelida	Polychaeta	Acrocirridae	Flabelligena	sp.
NHM	IN2017		PreservedSpecimen	1	present		2017-05-21	Brenke Sledge	South Pacific	Australia	Flinders CMR	IN2017_V03_16	4129	4131	MULTIPOINT (-40.463 149.415, -40.461 149.364)					Georgieva M	Flabelligena sp.	Flabelligena	urn:lsid:marinespecies.org:taxname:325157	Animalia	Annelida	Polychaeta	Acrocirridae	Flabelligena	sp.
AM	IN2017	AM W.51912	PreservedSpecimen	4	present		2017-05-21	Brenke Sledge	South Pacific	Australia	Flinders CMR	IN2017_V03_16	4129	4131	MULTIPOINT (-40.463 149.415, -40.461 149.364)					Georgieva M	Ampharetidae sp.	Ampharetidae	urn:lsid:marinespecies.org:taxname:981	Animalia	Annelida	Polychaeta	Ampharetidae		sp.
NHM	IN2017		PreservedSpecimen	4	present		2017-05-21	Brenke Sledge	South Pacific	Australia	Flinders CMR	IN2017_V03_16	4129	4131	MULTIPOINT (-40.463 149.415, -40.461 149.364)					Georgieva M	Ampharetidae sp.	Ampharetidae	urn:lsid:marinespecies.org:taxname:981	Animalia	Annelida	Polychaeta	Ampharetidae		sp.
NHM	IN2017		PreservedSpecimen	1	present		2017-05-21	Brenke Sledge	South Pacific	Australia	Flinders CMR	IN2017_V03_16	4129	4131	MULTIPOINT (-40.463 149.415, -40.461 149.364)					Georgieva M	Ampharetidae sp.	Ampharetidae	urn:lsid:marinespecies.org:taxname:981	Animalia	Annelida	Polychaeta	Ampharetidae		sp.
AM	IN2017		PreservedSpecimen	20	present		2017-05-21	Brenke Sledge	South Pacific	Australia	Flinders CMR	IN2017_V03_16	4129	4131	MULTIPOINT (-40.463 149.415, -40.461 149.364)					Gunton L	Ampharetidae sp.	Ampharetidae	urn:lsid:marinespecies.org:taxname:981	Animalia	Annelida	Polychaeta	Ampharetidae		sp.
AM	IN2017	AM W.52339	PreservedSpecimen	2	present		2017-05-21	Brenke Sledge	South Pacific	Australia	Flinders CMR	IN2017_V03_16	4129	4131	MULTIPOINT (-40.463 149.415, -40.461 149.364)					Gunton L	Amphinomidae sp.	Amphinomidae	urn:lsid:marinespecies.org:taxname:960	Animalia	Annelida	Polychaeta	Amphinomidae		sp.
AM	IN2017		PreservedSpecimen	1	present		2017-05-21	Brenke Sledge	South Pacific	Australia	Flinders CMR	IN2017_V03_16	4129	4131	MULTIPOINT (-40.463 149.415, -40.461 149.364)					Gunton L	Capitellidae sp.	Capitellidae	urn:lsid:marinespecies.org:taxname:921	Animalia	Annelida	Polychaeta	Capitellidae		sp.
NHM	IN2017		PreservedSpecimen	1	present		2017-05-21	Brenke Sledge	South Pacific	Australia	Flinders CMR	IN2017_V03_16	4129	4131	MULTIPOINT (-40.463 149.415, -40.461 149.364)					Georgieva M	Cirratulidae sp.	Cirratulidae	urn:lsid:marinespecies.org:taxname:919	Animalia	Annelida	Polychaeta	Cirratulidae		sp.
AM	IN2017	AM W.51574	PreservedSpecimen	1	present		2017-05-21	Brenke Sledge	South Pacific	Australia	Flinders CMR	IN2017_V03_16	4129	4131	MULTIPOINT (-40.463 149.415, -40.461 149.364)					Georgieva M	Laubieriopsis hartmanae	Laubieriopsis hartmanae	urn:lsid:marinespecies.org:taxname:333779	Animalia	Annelida	Polychaeta	Fauveliopsidae	Laubieriopsis	hartmanae
NHM	IN2017		PreservedSpecimen	1	present		2017-05-21	Brenke Sledge	South Pacific	Australia	Flinders CMR	IN2017_V03_16	4129	4131	MULTIPOINT (-40.463 149.415, -40.461 149.364)					Georgieva M	Laubieriopsis hartmanae	Laubieriopsis hartmanae	urn:lsid:marinespecies.org:taxname:333779	Animalia	Annelida	Polychaeta	Fauveliopsidae	Laubieriopsis	hartmanae
AM	IN2017		PreservedSpecimen	6	present		2017-05-21	Brenke Sledge	South Pacific	Australia	Flinders CMR	IN2017_V03_16	4129	4131	MULTIPOINT (-40.463 149.415, -40.461 149.364)					Gunton L	Fauveliopsidae sp.	Fauveliopsidae	urn:lsid:marinespecies.org:taxname:978	Animalia	Annelida	Polychaeta	Fauveliopsidae		sp.
AM	IN2017	AM W.52551	PreservedSpecimen	1	present		2017-05-21	Brenke Sledge	South Pacific	Australia	Flinders CMR	IN2017_V03_16	4129	4131	MULTIPOINT (-40.463 149.415, -40.461 149.364)					Jimi N	Bradabyssa sp. 1	Bradabyssa	urn:lsid:marinespecies.org:taxname:173301	Animalia	Annelida	Polychaeta	Flabelligeridae	Bradabyssa	sp.
AM	IN2017	AM W.52551	PreservedSpecimen	1	present		2017-05-21	Brenke Sledge	South Pacific	Australia	Flinders CMR	IN2017_V03_16	4129	4131	MULTIPOINT (-40.463 149.415, -40.461 149.364)					Jimi N	Bradabyssa sp. 2	Bradabyssa	urn:lsid:marinespecies.org:taxname:173301	Animalia	Annelida	Polychaeta	Flabelligeridae	Bradabyssa	sp.
NHM	IN2017		PreservedSpecimen	1	present		2017-05-21	Brenke Sledge	South Pacific	Australia	Flinders CMR	IN2017_V03_16	4129	4131	MULTIPOINT (-40.463 149.415, -40.461 149.364)					Georgieva M	Flabelligeridae sp.	Flabelligeridae	urn:lsid:marinespecies.org:taxname:976	Animalia	Annelida	Polychaeta	Flabelligeridae		sp.
NHM	IN2017		PreservedSpecimen	1	present		2017-05-21	Brenke Sledge	South Pacific	Australia	Flinders CMR	IN2017_V03_16	4129	4131	MULTIPOINT (-40.463 149.415, -40.461 149.364)					Georgieva M	Flabelligeridae sp.	Flabelligeridae	urn:lsid:marinespecies.org:taxname:976	Animalia	Annelida	Polychaeta	Flabelligeridae		sp.
NHM	IN2017		PreservedSpecimen	6	present		2017-05-21	Brenke Sledge	South Pacific	Australia	Flinders CMR	IN2017_V03_16	4129	4131	MULTIPOINT (-40.463 149.415, -40.461 149.364)					Georgieva M	Glyceridae sp.	Glyceridae	urn:lsid:marinespecies.org:taxname:952	Animalia	Annelida	Polychaeta	Glyceridae		sp.
AM	IN2017	AM W.52333	PreservedSpecimen	1	present		2017-05-21	Brenke Sledge	South Pacific	Australia	Flinders CMR	IN2017_V03_16	4129	4131	MULTIPOINT (-40.463 149.415, -40.461 149.364)					Böggemann M	Bathyglycinde profunda	Bathyglycinde profunda	urn:lsid:marinespecies.org:taxname:240611	Animalia	Annelida	Polychaeta	Goniadidae	Bathyglycinde	profunda
AM	IN2017	AM W.52436	PreservedSpecimen	1	present		2017-05-21	Brenke Sledge	South Pacific	Australia	Flinders CMR	IN2017_V03_16	4129	4131	MULTIPOINT (-40.463 149.415, -40.461 149.364)					Glasby C	Neogyptis sp. 2	Neogyptis	urn:lsid:marinespecies.org:taxname:743513	Animalia	Annelida	Polychaeta	Hesionidae	Neogyptis	sp.
AM	IN2017		PreservedSpecimen	1	present		2017-05-21	Brenke Sledge	South Pacific	Australia	Flinders CMR	IN2017_V03_16	4129	4131	MULTIPOINT (-40.463 149.415, -40.461 149.364)					Gunton L	Lumbrineridae sp.	Lumbrineridae	urn:lsid:marinespecies.org:taxname:967	Animalia	Annelida	Polychaeta	Lumbrineridae		sp.
NHM	IN2017		PreservedSpecimen	3	present		2017-05-21	Brenke Sledge	South Pacific	Australia	Flinders CMR	IN2017_V03_16	4129	4131	MULTIPOINT (-40.463 149.415, -40.461 149.364)					Georgieva M	Nephtyidae sp.	Nephtyidae	urn:lsid:marinespecies.org:taxname:956	Animalia	Annelida	Polychaeta	Nephtyidae		sp.
NHM	IN2017		PreservedSpecimen	1	present		2017-05-21	Brenke Sledge	South Pacific	Australia	Flinders CMR	IN2017_V03_16	4129	4131	MULTIPOINT (-40.463 149.415, -40.461 149.364)					Georgieva M	Aglaophamus sp.	Aglaophamus	urn:lsid:marinespecies.org:taxname:129366	Animalia	Annelida	Polychaeta	Nephtyidae	Aglaophamus	sp.
AM	IN2017		PreservedSpecimen	1	present		2017-05-21	Brenke Sledge	South Pacific	Australia	Flinders CMR	IN2017_V03_16	4129	4131	MULTIPOINT (-40.463 149.415, -40.461 149.364)					Murray A	Micronephthys sp. 1	Micronephthys	urn:lsid:marinespecies.org:taxname:129368	Animalia	Annelida	Polychaeta	Nephtyidae	Micronephthys	sp.
AM	IN2017		PreservedSpecimen	4	present		2017-05-21	Brenke Sledge	South Pacific	Australia	Flinders CMR	IN2017_V03_16	4129	4131	MULTIPOINT (-40.463 149.415, -40.461 149.364)					Murray A	Aglaophamus sp.	Aglaophamus	urn:lsid:marinespecies.org:taxname:129366	Animalia	Annelida	Polychaeta	Nephtyidae	Aglaophamus	sp.
AM	IN2017		PreservedSpecimen	21	present		2017-05-21	Brenke Sledge	South Pacific	Australia	Flinders CMR	IN2017_V03_16	4129	4131	MULTIPOINT (-40.463 149.415, -40.461 149.364)					Murray A	Micronephthys sp. 1	Micronephthys	urn:lsid:marinespecies.org:taxname:129368	Animalia	Annelida	Polychaeta	Nephtyidae	Micronephthys	sp.
AM	IN2017	AM W.51574	PreservedSpecimen	2	present		2017-05-21	Brenke Sledge	South Pacific	Australia	Flinders CMR	IN2017_V03_16	4129	4131	MULTIPOINT (-40.463 149.415, -40.461 149.364)					Georgieva M	Ophelina cf cirrosa	Ophelina	urn:lsid:marinespecies.org:taxname:129414	Animalia	Annelida	Polychaeta	Opheliidae	Ophelina	cf. cirrosa
AM	IN2017	AM W.51574	PreservedSpecimen	1	present		2017-05-21	Brenke Sledge	South Pacific	Australia	Flinders CMR	IN2017_V03_16	4129	4131	MULTIPOINT (-40.463 149.415, -40.461 149.364)					Georgieva M	Ophelina sp.	Ophelina	urn:lsid:marinespecies.org:taxname:129414	Animalia	Annelida	Polychaeta	Opheliidae	Ophelina	sp.
AM	IN2017	AM W.51574	PreservedSpecimen	5	present		2017-05-21	Brenke Sledge	South Pacific	Australia	Flinders CMR	IN2017_V03_16	4129	4131	MULTIPOINT (-40.463 149.415, -40.461 149.364)					Georgieva M	Ophelina cf meyerae	Ophelina	urn:lsid:marinespecies.org:taxname:129414	Animalia	Annelida	Polychaeta	Opheliidae	Ophelina	cf. meyerae
AM	IN2017	AM W.51574	PreservedSpecimen	2	present		2017-05-21	Brenke Sledge	South Pacific	Australia	Flinders CMR	IN2017_V03_16	4129	4131	MULTIPOINT (-40.463 149.415, -40.461 149.364)					Georgieva M	Ophelina cf cirrosa	Ophelina	urn:lsid:marinespecies.org:taxname:129414	Animalia	Annelida	Polychaeta	Opheliidae	Ophelina	cf. cirrosa
AM	IN2017	AM W.51575	PreservedSpecimen	23	present		2017-05-21	Brenke Sledge	South Pacific	Australia	Flinders CMR	IN2017_V03_16	4129	4131	MULTIPOINT (-40.463 149.415, -40.461 149.364)					Georgieva M	Ophelina cf meyerae	Ophelina	urn:lsid:marinespecies.org:taxname:129414	Animalia	Annelida	Polychaeta	Opheliidae	Ophelina	cf. meyerae
AM	IN2017	AM W.51575	PreservedSpecimen	1	present		2017-05-21	Brenke Sledge	South Pacific	Australia	Flinders CMR	IN2017_V03_16	4129	4131	MULTIPOINT (-40.463 149.415, -40.461 149.364)					Georgieva M	Ophelina sp.	Ophelina	urn:lsid:marinespecies.org:taxname:129414	Animalia	Annelida	Polychaeta	Opheliidae	Ophelina	sp.
AM	IN2017	AM W.51575	PreservedSpecimen	1	present		2017-05-21	Brenke Sledge	South Pacific	Australia	Flinders CMR	IN2017_V03_16	4129	4131	MULTIPOINT (-40.463 149.415, -40.461 149.364)					Georgieva M	Ophelina cf cirrosa	Ophelina	urn:lsid:marinespecies.org:taxname:129414	Animalia	Annelida	Polychaeta	Opheliidae	Ophelina	cf. cirrosa
NHM	IN2017	AM W.52181	PreservedSpecimen	1	present		2017-05-21	Brenke Sledge	South Pacific	Australia	Flinders CMR	IN2017_V03_16	4129	4131	MULTIPOINT (-40.463 149.415, -40.461 149.364)					Georgieva M	Ophelina cf cirrosa	Ophelina	urn:lsid:marinespecies.org:taxname:129414	Animalia	Annelida	Polychaeta	Opheliidae	Ophelina	cf. cirrosa
NHM	IN2017	AM W.52182	PreservedSpecimen	4	present		2017-05-21	Brenke Sledge	South Pacific	Australia	Flinders CMR	IN2017_V03_16	4129	4131	MULTIPOINT (-40.463 149.415, -40.461 149.364)					Georgieva M	Ophelina cf meyerae	Ophelina	urn:lsid:marinespecies.org:taxname:129414	Animalia	Annelida	Polychaeta	Opheliidae	Ophelina	cf. meyerae
AM	IN2017	AM W.52182	PreservedSpecimen	10	present		2017-05-21	Brenke Sledge	South Pacific	Australia	Flinders CMR	IN2017_V03_16	4129	4131	MULTIPOINT (-40.463 149.415, -40.461 149.364)					Georgieva M	Ophelina cf cirrosa	Ophelina	urn:lsid:marinespecies.org:taxname:129414	Animalia	Annelida	Polychaeta	Opheliidae	Ophelina	cf. cirrosa
NHM	IN2017		PreservedSpecimen	2	present		2017-05-21	Brenke Sledge	South Pacific	Australia	Flinders CMR	IN2017_V03_16	4129	4131	MULTIPOINT (-40.463 149.415, -40.461 149.364)					Georgieva M	Ophelina cf meyerae	Ophelina	urn:lsid:marinespecies.org:taxname:129414	Animalia	Annelida	Polychaeta	Opheliidae	Ophelina	cf. meyerae
NHM	IN2017		PreservedSpecimen	6	present		2017-05-21	Brenke Sledge	South Pacific	Australia	Flinders CMR	IN2017_V03_16	4129	4131	MULTIPOINT (-40.463 149.415, -40.461 149.364)					Georgieva M	Ophelina cf cirrosa	Ophelina	urn:lsid:marinespecies.org:taxname:129414	Animalia	Annelida	Polychaeta	Opheliidae	Ophelina	cf. cirrosa
NHM	IN2017		PreservedSpecimen	5	present		2017-05-21	Brenke Sledge	South Pacific	Australia	Flinders CMR	IN2017_V03_16	4129	4131	MULTIPOINT (-40.463 149.415, -40.461 149.364)					Georgieva M	Ophelina cf meyerae	Ophelina	urn:lsid:marinespecies.org:taxname:129414	Animalia	Annelida	Polychaeta	Opheliidae	Ophelina	cf. meyerae
NHM	IN2017		PreservedSpecimen	2	present		2017-05-21	Brenke Sledge	South Pacific	Australia	Flinders CMR	IN2017_V03_16	4129	4131	MULTIPOINT (-40.463 149.415, -40.461 149.364)					Georgieva M	Ophelina sp.	Ophelina	urn:lsid:marinespecies.org:taxname:129414	Animalia	Annelida	Polychaeta	Opheliidae	Ophelina	sp.
NHM	IN2017		PreservedSpecimen	1	present		2017-05-21	Brenke Sledge	South Pacific	Australia	Flinders CMR	IN2017_V03_16	4129	4131	MULTIPOINT (-40.463 149.415, -40.461 149.364)					Georgieva M	Ophelina sp.	Ophelina	urn:lsid:marinespecies.org:taxname:129414	Animalia	Annelida	Polychaeta	Opheliidae	Ophelina	sp.
NHM	IN2017		PreservedSpecimen	3	present		2017-05-21	Brenke Sledge	South Pacific	Australia	Flinders CMR	IN2017_V03_16	4129	4131	MULTIPOINT (-40.463 149.415, -40.461 149.364)					Georgieva M	Ophelina cf cirrosa	Ophelina	urn:lsid:marinespecies.org:taxname:129414	Animalia	Annelida	Polychaeta	Opheliidae	Ophelina	cf. cirrosa
NHM	IN2017		PreservedSpecimen	13	present		2017-05-21	Brenke Sledge	South Pacific	Australia	Flinders CMR	IN2017_V03_16	4129	4131	MULTIPOINT (-40.463 149.415, -40.461 149.364)					Georgieva M	Ophelina sp.	Ophelina	urn:lsid:marinespecies.org:taxname:129414	Animalia	Annelida	Polychaeta	Opheliidae	Ophelina	sp.
AM	IN2017	AM W.52372	PreservedSpecimen	1	present		2017-05-21	Brenke Sledge	South Pacific	Australia	Flinders CMR	IN2017_V03_16	4129	4131	MULTIPOINT (-40.463 149.415, -40.461 149.364)					Zhadan A	Leitoscoloplos cf.abranchiatus	Leitoscoloplos	urn:lsid:marinespecies.org:taxname:743508	Animalia	Annelida	Polychaeta	Orbiniidae	Leitoscoloplos	cf. abranchiatus
NHM	IN2017		PreservedSpecimen	1	present		2017-05-21	Brenke Sledge	South Pacific	Australia	Flinders CMR	IN2017_V03_16	4129	4131	MULTIPOINT (-40.463 149.415, -40.461 149.364)					Georgieva M	Orbiniidae sp.	Orbiniidae	urn:lsid:marinespecies.org:taxname:902	Animalia	Annelida	Polychaeta	Orbiniidae		sp.
AM	IN2017		PreservedSpecimen	1	present		2017-05-21	Brenke Sledge	South Pacific	Australia	Flinders CMR	IN2017_V03_16	4129	4131	MULTIPOINT (-40.463 149.415, -40.461 149.364)					Gunton L	Phyllodocidae sp.	Phyllodocidae	urn:lsid:marinespecies.org:taxname:931	Animalia	Annelida	Polychaeta	Phyllodocidae		sp.
AM	IN2017	ex AM W.52015	PreservedSpecimen	1	present		2017-05-21	Brenke Sledge	South Pacific	Australia	Flinders CMR	IN2017_V03_16	4129	4131	MULTIPOINT (-40.463 149.415, -40.461 149.364)					Murray A	Macellicephalinae indet.	Macellicephalinae	urn:lsid:marinespecies.org:taxname:196343	Animalia	Annelida	Polychaeta	Polynoidae		indet.
AM	IN2017	AM W.52015	PreservedSpecimen	7	present		2017-05-21	Brenke Sledge	South Pacific	Australia	Flinders CMR	IN2017_V03_16	4129	4131	MULTIPOINT (-40.463 149.415, -40.461 149.364)					Murray A	Eunoe sp. 3	Eunoe	urn:lsid:marinespecies.org:taxname:129487	Animalia	Annelida	Polychaeta	Polynoidae	Eunoe	sp.
NHM	IN2017		PreservedSpecimen	2	present		2017-05-21	Brenke Sledge	South Pacific	Australia	Flinders CMR	IN2017_V03_16	4129	4131	MULTIPOINT (-40.463 149.415, -40.461 149.364)					Georgieva M	Polaruschakov sp.	Polaruschakov	urn:lsid:marinespecies.org:taxname:129505	Animalia	Annelida	Polychaeta	Polynoidae	Polaruschakov	sp.
NHM	IN2017		PreservedSpecimen	1	present		2017-05-21	Brenke Sledge	South Pacific	Australia	Flinders CMR	IN2017_V03_16	4129	4131	MULTIPOINT (-40.463 149.415, -40.461 149.364)					Georgieva M	Polynoidae indet.	Polynoidae	urn:lsid:marinespecies.org:taxname:939	Animalia	Annelida	Polychaeta	Polynoidae		indet.
NHM	IN2017		PreservedSpecimen	1	present		2017-05-21	Brenke Sledge	South Pacific	Australia	Flinders CMR	IN2017_V03_16	4129	4131	MULTIPOINT (-40.463 149.415, -40.461 149.364)					Georgieva M	Scalibregmatidae sp.	Scalibregmatidae	urn:lsid:marinespecies.org:taxname:925	Animalia	Annelida	Polychaeta	Scalibregmatidae		sp.
AM	IN2017	AM W.52153	PreservedSpecimen	11	present		2017-05-21	Brenke Sledge	South Pacific	Australia	Flinders CMR	IN2017_V03_16	4129	4131	MULTIPOINT (-40.463 149.415, -40.461 149.364)					Murray A	Sigalioninae sp. 1	Sigalioninae	urn:lsid:marinespecies.org:taxname:943	Animalia	Annelida	Polychaeta	Sigalionidae		sp.
AM	IN2017	AM W.52157	PreservedSpecimen	9	present		2017-05-21	Brenke Sledge	South Pacific	Australia	Flinders CMR	IN2017_V03_16	4129	4131	MULTIPOINT (-40.463 149.415, -40.461 149.364)					Murray A	Pholoe sp.	Pholoe	urn:lsid:marinespecies.org:taxname:129439	Animalia	Annelida	Polychaeta	Sigalionidae	Pholoe	sp.
NHM	IN2017		PreservedSpecimen	5	present		2017-05-21	Brenke Sledge	South Pacific	Australia	Flinders CMR	IN2017_V03_16	4129	4131	MULTIPOINT (-40.463 149.415, -40.461 149.364)					Georgieva M	Sigalionidae sp.	Sigalionidae	urn:lsid:marinespecies.org:taxname:943	Animalia	Annelida	Polychaeta	Sigalionidae		sp.
AM	IN2017	AM W.52293	PreservedSpecimen	1	present		2017-05-21	Brenke Sledge	South Pacific	Australia	Flinders CMR	IN2017_V03_16	4129	4131	MULTIPOINT (-40.463 149.415, -40.461 149.364)					Capa M	Sphaerephesia sp. nov. 1	Sphaerephesia	urn:lsid:marinespecies.org:taxname:325025	Animalia	Annelida	Polychaeta	Sphaerodoridae	Sphaerephesia	sp. nov.
AM	IN2017	AM W.52293	PreservedSpecimen	3	present		2017-05-21	Brenke Sledge	South Pacific	Australia	Flinders CMR	IN2017_V03_16	4129	4131	MULTIPOINT (-40.463 149.415, -40.461 149.364)					Capa M	Sphaerodoridae sp.	Sphaerodoridae	urn:lsid:marinespecies.org:taxname:957	Animalia	Annelida	Polychaeta	Sphaerodoridae	Sphaerodoridae	sp.
AM	IN2017	AM W.52295	PreservedSpecimen	1	present		2017-05-21	Brenke Sledge	South Pacific	Australia	Flinders CMR	IN2017_V03_16	4129	4131	MULTIPOINT (-40.463 149.415, -40.461 149.364)					Capa M	Sphaerodorum sp.	Sphaerodorum	urn:lsid:marinespecies.org:taxname:129602	Animalia	Annelida	Polychaeta	Sphaerodoridae	Sphaerodorum	sp.
AM	IN2017	AM W.52295	PreservedSpecimen	1	present		2017-05-21	Brenke Sledge	South Pacific	Australia	Flinders CMR	IN2017_V03_16	4129	4131	MULTIPOINT (-40.463 149.415, -40.461 149.364)					Capa M	Sphaerephesia sp. nov. 1	Sphaerephesia	urn:lsid:marinespecies.org:taxname:325025	Animalia	Annelida	Polychaeta	Sphaerodoridae	Sphaerephesia	sp. nov.
AM	IN2017	AM W.52295	PreservedSpecimen	3	present		2017-05-21	Brenke Sledge	South Pacific	Australia	Flinders CMR	IN2017_V03_16	4129	4131	MULTIPOINT (-40.463 149.415, -40.461 149.364)					Capa M	Sphaerephesia sp. nov. 3	Sphaerephesia	urn:lsid:marinespecies.org:taxname:325025	Animalia	Annelida	Polychaeta	Sphaerodoridae	Sphaerephesia	sp. nov.
NHM	IN2017		PreservedSpecimen	3	present		2017-05-21	Brenke Sledge	South Pacific	Australia	Flinders CMR	IN2017_V03_16	4129	4131	MULTIPOINT (-40.463 149.415, -40.461 149.364)					Georgieva M	Sphaerodoridae sp.	Sphaerodoridae	urn:lsid:marinespecies.org:taxname:957	Animalia	Annelida	Polychaeta	Sphaerodoridae	Sphaerodoridae	sp.
AM	IN2017	AM W.52242	PreservedSpecimen	1	present		2017-05-21	Brenke Sledge	South Pacific	Australia	Flinders CMR	IN2017_V03_16	4129	4131	MULTIPOINT (-40.463 149.415, -40.461 149.364)					Meissner K	Aurospio cf. dibranchiata	Aurospio	urn:lsid:marinespecies.org:taxname:129608	Animalia	Annelida	Polychaeta	Spionidae	Aurospio	cf. dibranchiata
NHM	IN2017		PreservedSpecimen	1	present		2017-05-21	Brenke Sledge	South Pacific	Australia	Flinders CMR	IN2017_V03_16	4129	4131	MULTIPOINT (-40.463 149.415, -40.461 149.364)					Georgieva M	Anguillosyllis cf. capensis	Anguillosyllis	urn:lsid:marinespecies.org:taxname:325027	Animalia	Annelida	Polychaeta	Syllidae	Anguillosyllis	cf. capensis
NHM	IN2017		PreservedSpecimen	1	present		2017-05-21	Brenke Sledge	South Pacific	Australia	Flinders CMR	IN2017_V03_16	4129	4131	MULTIPOINT (-40.463 149.415, -40.461 149.364)					Georgieva M	Anguillosyllis cf. capensis	Anguillosyllis	urn:lsid:marinespecies.org:taxname:325027	Animalia	Annelida	Polychaeta	Syllidae	Anguillosyllis	cf. capensis
NHM	IN2017		PreservedSpecimen	2	present		2017-05-21	Brenke Sledge	South Pacific	Australia	Flinders CMR	IN2017_V03_16	4129	4131	MULTIPOINT (-40.463 149.415, -40.461 149.364)					Georgieva M	Anguillosyllis cf. capensis	Anguillosyllis	urn:lsid:marinespecies.org:taxname:325027	Animalia	Annelida	Polychaeta	Syllidae	Anguillosyllis	cf. capensis
NHM	IN2017		PreservedSpecimen	1	present		2017-05-21	Brenke Sledge	South Pacific	Australia	Flinders CMR	IN2017_V03_16	4129	4131	MULTIPOINT (-40.463 149.415, -40.461 149.364)					Georgieva M	Anguillosyllis cf. capensis	Anguillosyllis	urn:lsid:marinespecies.org:taxname:325027	Animalia	Annelida	Polychaeta	Syllidae	Anguillosyllis	cf. capensis
AM	IN2017		PreservedSpecimen	1	present		2017-05-21	Brenke Sledge	South Pacific	Australia	Flinders CMR	IN2017_V03_16	4129	4131	MULTIPOINT (-40.463 149.415, -40.461 149.364)					Murray A	Anguillosyllis sp.	Anguillosyllis	urn:lsid:marinespecies.org:taxname:325027	Animalia	Annelida	Polychaeta	Syllidae	Anguillosyllis	sp.
AM	IN2017	AM W.52543	PreservedSpecimen	2	present		2017-05-21	Brenke Sledge	South Pacific	Australia	Flinders CMR	IN2017_V03_16	4129	4131	MULTIPOINT (-40.463 149.415, -40.461 149.364)					Gunton L	Travisia sp. 1	Travisia	urn:lsid:marinespecies.org:taxname:129417	Animalia	Annelida	Polychaeta	Travisiidae	Travisia	sp.
NHM	IN2017		PreservedSpecimen	1	present		2017-05-21	Brenke Sledge	South Pacific	Australia	Flinders CMR	IN2017_V03_16	4129	4131	MULTIPOINT (-40.463 149.415, -40.461 149.364)					Georgieva M	Travisia sp.	Travisia	urn:lsid:marinespecies.org:taxname:129417	Animalia	Annelida	Polychaeta	Travisiidae	Travisia	sp.
AM	IN2017		PreservedSpecimen	4	present		2017-05-21	Brenke Sledge	South Pacific	Australia	Flinders CMR	IN2017_V03_16	4129	4131	MULTIPOINT (-40.463 149.415, -40.461 149.364)					Gunton L	Sipuncula sp.	Sipuncula	urn:lsid:marinespecies.org:taxname:1268	Animalia	Annelida	Sipuncula			sp.
AM	IN2017	AM W.52706	PreservedSpecimen	1	present		2017-05-21	Brenke Sledge	South Pacific	Australia	Flinders CMR	IN2017_V03_16	4129	4131	MULTIPOINT (-40.463 149.415, -40.461 149.364)					Blake J	Cirratulidae sp.	Cirratulidae	urn:lsid:marinespecies.org:taxname:919	Animalia	Annelida	Polychaeta	Cirratulidae		sp.
AM	IN2017	AM W.52551	PreservedSpecimen	4	present		2017-05-21	Brenke Sledge	South Pacific	Australia	Flinders CMR	IN2017_V03_16	4129	4131	MULTIPOINT (-40.463 149.415, -40.461 149.364)					Jimi N	Diplocirrus sp. nov. 4	Diplocirrus	urn:lsid:marinespecies.org:taxname:129290	Animalia	Annelida	Polychaeta	Flabelligeridae	Diplocirrus	sp. nov.
AM	IN2017	AM W.52684	PreservedSpecimen	1	present		2017-05-21	Brenke Sledge	South Pacific	Australia	Flinders CMR	IN2017_V03_16	4129	4131	MULTIPOINT (-40.463 149.415, -40.461 149.364)					Blake J	Flabelligeridae sp.	Flabelligeridae	urn:lsid:marinespecies.org:taxname:976	Animalia	Annelida	Polychaeta	Flabelligeridae		sp.
AM	IN2017	AM W.52706	PreservedSpecimen	1	present		2017-05-21	Brenke Sledge	South Pacific	Australia	Flinders CMR	IN2017_V03_16	4129	4131	MULTIPOINT (-40.463 149.415, -40.461 149.364)					Blake J	Kirkegaardia sp. nov.	Kirkegaardia	urn:lsid:marinespecies.org:taxname:884676	Animalia	Annelida	Polychaeta	Cirratulidae	Kirkegaardia	sp. nov.
AM	IN2017	AM W.52685	PreservedSpecimen	14	present		2017-05-21	Brenke Sledge	South Pacific	Australia	Flinders CMR	IN2017_V03_16	4129	4131	MULTIPOINT (-40.463 149.415, -40.461 149.364)					Blake J	Oligobregma sp. nov. 1	Oligobregma	urn:lsid:marinespecies.org:taxname:324770	Animalia	Annelida	Polychaeta	Scalibregmatidae	Oligobregma	sp. nov.
AM	IN2017	AM W.50364	PreservedSpecimen	3	present		2017-05-22	CSIRO Four Metre Beam Trawl	South Pacific	Australia	Bass Strait	IN2017_V03_22	2692	2760	MULTIPOINT (-39.462 149.276, -39.465 149.242)					Gunton L	Melinnopsis sp.	Melinnopsis	urn:lsid:marinespecies.org:taxname:129170	Animalia	Annelida	Polychaeta	Melinnidae	Melinnopsis	sp.
AM	IN2017	AM W.50365	PreservedSpecimen	1	present		2017-05-22	CSIRO Four Metre Beam Trawl	South Pacific	Australia	Bass Strait	IN2017_V03_22	2692	2760	MULTIPOINT (-39.462 149.276, -39.465 149.242)					Alvestad T	Melinnopsis sp.	Melinnopsis	urn:lsid:marinespecies.org:taxname:129170	Animalia	Annelida	Polychaeta	Melinnidae	Melinnopsis	sp.
AM	IN2017	AM W.50365	PreservedSpecimen	1	present		2017-05-22	CSIRO Four Metre Beam Trawl	South Pacific	Australia	Bass Strait	IN2017_V03_22	2692	2760	MULTIPOINT (-39.462 149.276, -39.465 149.242)					Alvestad T	Anobothrus sp nov 1	Anobothrus	urn:lsid:marinespecies.org:taxname:129158	Animalia	Annelida	Polychaeta	Ampharetidae	Anobothrus	sp. nov.
AM	IN2017	AM W.50381	PreservedSpecimen	1	present		2017-05-22	CSIRO Four Metre Beam Trawl	South Pacific	Australia	Bass Strait	IN2017_V03_22	2692	2760	MULTIPOINT (-39.462 149.276, -39.465 149.242)					Gunton L	Melinnopsis gardelli	Melinnopsis gardelli	urn:lsid:marinespecies.org:taxname:1453820	Animalia	Annelida	Polychaeta	Melinnidae	Melinnopsis	gardelli
AM	IN2017	AM W.50420	PreservedSpecimen	1	present		2017-05-22	CSIRO Four Metre Beam Trawl	South Pacific	Australia	Bass Strait	IN2017_V03_22	2692	2760	MULTIPOINT (-39.462 149.276, -39.465 149.242)					Gunton L	Ampharetidae sp.	Ampharetidae	urn:lsid:marinespecies.org:taxname:981	Animalia	Annelida	Polychaeta	Ampharetidae		sp.
AM	IN2017		PreservedSpecimen	2	present		2017-05-22	CSIRO Four Metre Beam Trawl	South Pacific	Australia	Bass Strait	IN2017_V03_22	2692	2760	MULTIPOINT (-39.462 149.276, -39.465 149.242)					Murray A	Laetmonice yarramba	Laetmonice yarramba	urn:lsid:marinespecies.org:taxname:880000	Animalia	Annelida	Polychaeta	Aphroditidae	Laetmonice	yarramba
AM	IN2017		PreservedSpecimen	1	present		2017-05-22	CSIRO Four Metre Beam Trawl	South Pacific	Australia	Bass Strait	IN2017_V03_22	2692	2760	MULTIPOINT (-39.462 149.276, -39.465 149.242)					Wilson R & Murray A	Laetmonice yarramba	Laetmonice yarramba	urn:lsid:marinespecies.org:taxname:880000	Animalia	Annelida	Polychaeta	Aphroditidae	Laetmonice	yarramba
AM	IN2017		PreservedSpecimen	1	present		2017-05-22	CSIRO Four Metre Beam Trawl	South Pacific	Australia	Bass Strait	IN2017_V03_22	2692	2760	MULTIPOINT (-39.462 149.276, -39.465 149.242)					Wilson R	Laetmonice yarramba	Laetmonice yarramba	urn:lsid:marinespecies.org:taxname:880000	Animalia	Annelida	Polychaeta	Aphroditidae	Laetmonice	yarramba
AM	IN2017		PreservedSpecimen	1	present		2017-05-22	CSIRO Four Metre Beam Trawl	South Pacific	Australia	Bass Strait	IN2017_V03_22	2692	2760	MULTIPOINT (-39.462 149.276, -39.465 149.242)					Murray A	Laetmonice yarramba	Laetmonice yarramba	urn:lsid:marinespecies.org:taxname:880000	Animalia	Annelida	Polychaeta	Aphroditidae	Laetmonice	yarramba
AM	IN2017		PreservedSpecimen	1	present		2017-05-22	CSIRO Four Metre Beam Trawl	South Pacific	Australia	Bass Strait	IN2017_V03_22	2692	2760	MULTIPOINT (-39.462 149.276, -39.465 149.242)					Murray A	Aphrodita cf. talpa	Aphrodita	urn:lsid:marinespecies.org:taxname:129194	Animalia	Annelida	Polychaeta	Aphroditidae	Aphrodita	cf. talpa
AM	IN2017	AM W.52603	PreservedSpecimen	1	present		2017-05-22	CSIRO Four Metre Beam Trawl	South Pacific	Australia	Bass Strait	IN2017_V03_22	2692	2760	MULTIPOINT (-39.462 149.276, -39.465 149.242)					Murray A	Aphrodita cf. talpa	Aphrodita	urn:lsid:marinespecies.org:taxname:129194	Animalia	Annelida	Polychaeta	Aphroditidae	Aphrodita	cf. talpa
AM	IN2017		PreservedSpecimen	1	present		2017-05-22	CSIRO Four Metre Beam Trawl	South Pacific	Australia	Bass Strait	IN2017_V03_22	2692	2760	MULTIPOINT (-39.462 149.276, -39.465 149.242)					Murray A	Aphrodita cf. talpa	Aphrodita	urn:lsid:marinespecies.org:taxname:129194	Animalia	Annelida	Polychaeta	Aphroditidae	Aphrodita	cf. talpa
AM	IN2017	AM W.52605	PreservedSpecimen	1	present		2017-05-22	CSIRO Four Metre Beam Trawl	South Pacific	Australia	Bass Strait	IN2017_V03_22	2692	2760	MULTIPOINT (-39.462 149.276, -39.465 149.242)					Böggemann M	Glycera cf. russa	Glycera	urn:lsid:marinespecies.org:taxname:129296	Animalia	Annelida	Polychaeta	Glyceridae	Glycera	cf. russa
AM	IN2017	AM W.49638	PreservedSpecimen	1	present		2017-05-22	CSIRO Four Metre Beam Trawl	South Pacific	Australia	Bass Strait	IN2017_V03_22	2692	2760	MULTIPOINT (-39.462 149.276, -39.465 149.242)					Schulze A	Golfingia muricaudata	Golfingia muricaudata	urn:lsid:marinespecies.org:taxname:175030	Animalia	Annelida	Sipuncula	Golfingiidae	Golfingia	muricaudata
AM	IN2017		PreservedSpecimen	1	present		2017-05-22	CSIRO Four Metre Beam Trawl	South Pacific	Australia	Bass Strait	IN2017_V03_22	2692	2760	MULTIPOINT (-39.462 149.276, -39.465 149.242)					Schulze A	Golfingia muricaudata	Golfingia muricaudata	urn:lsid:marinespecies.org:taxname:175030	Animalia	Annelida	Sipuncula	Golfingiidae	Golfingia	muricaudata
AM	IN2017	AM W.51572	PreservedSpecimen	1	present		2017-05-22	CSIRO Four Metre Beam Trawl	South Pacific	Australia	Bass Strait	IN2017_V03_22	2692	2760	MULTIPOINT (-39.462 149.276, -39.465 149.242)					Georgieva M	Ophelina bowitzi	Ophelina bowitzi	urn:lsid:marinespecies.org:taxname:598826	Animalia	Annelida	Polychaeta	Opheliidae	Ophelina	bowitzi
AM	IN2017		PreservedSpecimen	1	present		2017-05-22	CSIRO Four Metre Beam Trawl	South Pacific	Australia	Bass Strait	IN2017_V03_22	2692	2760	MULTIPOINT (-39.462 149.276, -39.465 149.242)					Murray A	Eunoe abyssorum	Eunoe	urn:lsid:marinespecies.org:taxname:129487	Animalia	Annelida	Polychaeta	Polynoidae	Eunoe	cf. abyssorum
AM	IN2017	AM W.51463	PreservedSpecimen	4	present		2017-05-22	CSIRO Four Metre Beam Trawl	South Pacific	Australia	Bass Strait	IN2017_V03_22	2692	2760	MULTIPOINT (-39.462 149.276, -39.465 149.242)					Wilson R & Murray A	Eunoe abyssorum	Eunoe	urn:lsid:marinespecies.org:taxname:129487	Animalia	Annelida	Polychaeta	Polynoidae	Eunoe	abyssorum
AM	IN2017	AM W.51464	PreservedSpecimen	1	present		2017-05-22	CSIRO Four Metre Beam Trawl	South Pacific	Australia	Bass Strait	IN2017_V03_22	2692	2760	MULTIPOINT (-39.462 149.276, -39.465 149.242)					Murray A & Wilson R	Eunoe cf. opalina	Eunoe	urn:lsid:marinespecies.org:taxname:129487	Animalia	Annelida	Polychaeta	Polynoidae	Eunoe	cf. opalina
AM	IN2017	AM W.52406	PreservedSpecimen	1	present		2017-05-22	CSIRO Four Metre Beam Trawl	South Pacific	Australia	Bass Strait	IN2017_V03_22	2692	2760	MULTIPOINT (-39.462 149.276, -39.465 149.242)					Zhadan A	Scalibregmatidae sp.	Scalibregmatidae	urn:lsid:marinespecies.org:taxname:925	Animalia	Annelida	Polychaeta	Scalibregmatidae		sp.
AM	IN2017	AM W.52168	PreservedSpecimen	1	present		2017-05-22	CSIRO Four Metre Beam Trawl	South Pacific	Australia	Bass Strait	IN2017_V03_22	2692	2760	MULTIPOINT (-39.462 149.276, -39.465 149.242)					Murray A	Leanira sp.	Leanira	urn:lsid:marinespecies.org:taxname:129590	Animalia	Annelida	Polychaeta	Sigalionidae	Leanira	sp.
AM	IN2017	AM W.52620	PreservedSpecimen	1	present		2017-05-22	CSIRO Four Metre Beam Trawl	South Pacific	Australia	Bass Strait	IN2017_V03_22	2692	2760	MULTIPOINT (-39.462 149.276, -39.465 149.242)					Murray A	Leanira sp.	Leanira	urn:lsid:marinespecies.org:taxname:129590	Animalia	Annelida	Polychaeta	Sigalionidae	Leanira	sp.
AM	IN2017	AM W.49590	PreservedSpecimen	1	present		2017-05-22	CSIRO Four Metre Beam Trawl	South Pacific	Australia	Bass Strait	IN2017_V03_22	2692	2760	MULTIPOINT (-39.462 149.276, -39.465 149.242)					Schulze A	Sipuncula sp.	Sipuncula	urn:lsid:marinespecies.org:taxname:1268	Animalia	Annelida	Sipuncula			sp.
AM	IN2017	AM W.50142	PreservedSpecimen	2	present		2017-05-22	CSIRO Four Metre Beam Trawl	South Pacific	Australia	Bass Strait	IN2017_V03_22	2692	2760	MULTIPOINT (-39.462 149.276, -39.465 149.242)					Wilson R	Leodice sp. nov.	Leodice	urn:lsid:marinespecies.org:taxname:324708	Animalia	Annelida	Polychaeta	Eunicidae	Leodice	sp. nov.
AM	IN2017	AM W.50143	PreservedSpecimen	4	present		2017-05-22	CSIRO Four Metre Beam Trawl	South Pacific	Australia	Bass Strait	IN2017_V03_22	2692	2760	MULTIPOINT (-39.462 149.276, -39.465 149.242)					Wilson R	Leodice sp. nov.	Leodice	urn:lsid:marinespecies.org:taxname:324708	Animalia	Annelida	Polychaeta	Eunicidae	Leodice	sp. nov.
AM	IN2017	AM W.50584	PreservedSpecimen	20	present		2017-05-22	CSIRO Four Metre Beam Trawl	South Pacific	Australia	Bass Strait	IN2017_V03_22	2692	2760	MULTIPOINT (-39.462 149.276, -39.465 149.242)					Kongsrud J	Maldanella sp. 1	Maldanella	urn:lsid:marinespecies.org:taxname:129353	Animalia	Annelida	Polychaeta	Maldanidae	Maldanella	sp.
AM	IN2017	AM W.50587	PreservedSpecimen	1	present		2017-05-22	CSIRO Four Metre Beam Trawl	South Pacific	Australia	Bass Strait	IN2017_V03_22	2692	2760	MULTIPOINT (-39.462 149.276, -39.465 149.242)					Kongsrud J	Maldanella sp. 1	Maldanella	urn:lsid:marinespecies.org:taxname:129353	Animalia	Annelida	Polychaeta	Maldanidae	Maldanella	sp.
AM	IN2017	AM W.50628	PreservedSpecimen	1	present		2017-05-22	CSIRO Four Metre Beam Trawl	South Pacific	Australia	Bass Strait	IN2017_V03_22	2692	2760	MULTIPOINT (-39.462 149.276, -39.465 149.242)					Kongsrud J	Maldanella sp. 1	Maldanella	urn:lsid:marinespecies.org:taxname:129353	Animalia	Annelida	Polychaeta	Maldanidae	Maldanella	sp.
AM	IN2017	AM W.50629 - AM W.50664	PreservedSpecimen	38	present		2017-05-22	CSIRO Four Metre Beam Trawl	South Pacific	Australia	Bass Strait	IN2017_V03_22	2692	2760	MULTIPOINT (-39.462 149.276, -39.465 149.242)					Kongsrud J	Maldanella sp. 1	Maldanella	urn:lsid:marinespecies.org:taxname:129353	Animalia	Annelida	Polychaeta	Maldanidae	Maldanella	sp.
AM	IN2017	AM W.50669	PreservedSpecimen	1	present	MK308640	2017-05-22	CSIRO Four Metre Beam Trawl	South Pacific	Australia	Bass Strait	IN2017_V03_22	2692	2760	MULTIPOINT (-39.462 149.276, -39.465 149.242)					Zhang J	Petta investigatoris	Petta investigatoris	urn:lsid:marinespecies.org:taxname:1355575	Animalia	Annelida	Polychaeta	Pectinariidae	Petta	investigatoris
AM	IN2017	AM W.50667	PreservedSpecimen	1	present		2017-05-22	CSIRO Four Metre Beam Trawl	South Pacific	Australia	Bass Strait	IN2017_V03_22	2692	2760	MULTIPOINT (-39.462 149.276, -39.465 149.242)					Zhang J	Petta williamsonae	Petta williamsonae	urn:lsid:marinespecies.org:taxname:1355576	Animalia	Annelida	Polychaeta	Pectinariidae	Petta	williamsonae
AM	IN2017	AM W.51459.001	PreservedSpecimen	1	present		2017-05-22	CSIRO Four Metre Beam Trawl	South Pacific	Australia	Bass Strait	IN2017_V03_22	2692	2760	MULTIPOINT (-39.462 149.276, -39.465 149.242)					Zhang J	Petta williamsonae	Petta williamsonae	urn:lsid:marinespecies.org:taxname:1355576	Animalia	Annelida	Polychaeta	Pectinariidae	Petta	williamsonae
AM	IN2017		PreservedSpecimen	2	present		2017-05-22	CSIRO Four Metre Beam Trawl	South Pacific	Australia	Bass Strait	IN2017_V03_22	2692	2760	MULTIPOINT (-39.462 149.276, -39.465 149.242)					Hutchings P	Pista sp.	Pista	urn:lsid:marinespecies.org:taxname:129708	Animalia	Annelida	Polychaeta	Terebellidae	Pista	sp.
AM	IN2017		PreservedSpecimen	1	present		2017-05-22	CSIRO Four Metre Beam Trawl	South Pacific	Australia	Bass Strait	IN2017_V03_22	2692	2760	MULTIPOINT (-39.462 149.276, -39.465 149.242)					Hutchings P	Pista sp.	Pista	urn:lsid:marinespecies.org:taxname:129708	Animalia	Annelida	Polychaeta	Terebellidae	Pista	sp.
AM	IN2017	AM W.51851	PreservedSpecimen	1	present		2017-05-22	CSIRO Four Metre Beam Trawl	South Pacific	Australia	Bass Strait	IN2017_V03_22	2692	2760	MULTIPOINT (-39.462 149.276, -39.465 149.242)					Hutchings P	Pista sp.	Pista	urn:lsid:marinespecies.org:taxname:129708	Animalia	Annelida	Polychaeta	Terebellidae	Pista	sp.
AM	IN2017		PreservedSpecimen	1	present		2017-05-22	CSIRO Four Metre Beam Trawl	South Pacific	Australia	Bass Strait	IN2017_V03_22	2692	2760	MULTIPOINT (-39.462 149.276, -39.465 149.242)					Hutchings P	Terebellidae gen. nov. sp. nov. 1	Terebellidae	urn:lsid:marinespecies.org:taxname:982	Animalia	Annelida	Polychaeta	Terebellidae		gen. nov. sp.
AM	IN2017		PreservedSpecimen	1	present		2017-05-22	CSIRO Four Metre Beam Trawl	South Pacific	Australia	Bass Strait	IN2017_V03_22	2692	2760	MULTIPOINT (-39.462 149.276, -39.465 149.242)					Hutchings P	Terebellidae sp.	Terebellidae	urn:lsid:marinespecies.org:taxname:982	Animalia	Annelida	Polychaeta	Terebellidae		sp.
AM	IN2017		PreservedSpecimen	1	present		2017-05-22	CSIRO Four Metre Beam Trawl	South Pacific	Australia	Bass Strait	IN2017_V03_22	2692	2760	MULTIPOINT (-39.462 149.276, -39.465 149.242)					Hutchings P	Terebellidae sp.	Terebellidae	urn:lsid:marinespecies.org:taxname:982	Animalia	Annelida	Polychaeta	Terebellidae		sp.
AM	IN2017	AM W.52552	PreservedSpecimen	1	present		2017-05-22	Brenke Sledge	South Pacific	Australia	Bass Strait	IN2017_V03_23	2694	2774	MULTIPOINT (-39.462 149.277, -39.465 149.246)					Jimi N	Chauvinelia sp.	Chauvinelia	urn:lsid:marinespecies.org:taxname:325156	Animalia	Annelida	Polychaeta	Acrocirridae	Chauvinelia	sp.
AM	IN2017	AM W.52553	PreservedSpecimen	1	present		2017-05-22	Brenke Sledge	South Pacific	Australia	Bass Strait	IN2017_V03_23	2694	2774	MULTIPOINT (-39.462 149.277, -39.465 149.246)					Jimi N	Chauvinelia sp.	Chauvinelia	urn:lsid:marinespecies.org:taxname:325156	Animalia	Annelida	Polychaeta	Acrocirridae	Chauvinelia	sp.
AM	IN2017	AM W.52829	PreservedSpecimen	1	present		2017-05-22	Brenke Sledge	South Pacific	Australia	Bass Strait	IN2017_V03_23	2694	2774	MULTIPOINT (-39.462 149.277, -39.465 149.246)					Jimi N	Chauvinelia sp.	Chauvinelia	urn:lsid:marinespecies.org:taxname:325156	Animalia	Annelida	Polychaeta	Acrocirridae	Chauvinelia	sp.
AM	IN2017		PreservedSpecimen	4	present		2017-05-22	Brenke Sledge	South Pacific	Australia	Bass Strait	IN2017_V03_23	2694	2774	MULTIPOINT (-39.462 149.277, -39.465 149.246)					Gunton L	Ampharetidae sp.	Ampharetidae	urn:lsid:marinespecies.org:taxname:981	Animalia	Annelida	Polychaeta	Ampharetidae		sp.
AM	IN2017	AM W.52345	PreservedSpecimen	1	present		2017-05-22	Brenke Sledge	South Pacific	Australia	Bass Strait	IN2017_V03_23	2694	2774	MULTIPOINT (-39.462 149.277, -39.465 149.246)					Murray A	Laetmonice yarramba	Laetmonice yarramba	urn:lsid:marinespecies.org:taxname:880000	Animalia	Annelida	Polychaeta	Aphroditidae	Laetmonice	yarramba
AM	IN2017		PreservedSpecimen	1	present		2017-05-22	Brenke Sledge	South Pacific	Australia	Bass Strait	IN2017_V03_23	2694	2774	MULTIPOINT (-39.462 149.277, -39.465 149.246)					Watson C	Dypsonetus cf. caecus	Dypsonetus	urn:lsid:marinespecies.org:taxname:129236	Animalia	Annelida	Polychaeta	Chrysopetalidae	Dysonetus	cf. caecus
NHM	IN2017		PreservedSpecimen	1	present		2017-05-22	Brenke Sledge	South Pacific	Australia	Bass Strait	IN2017_V03_23	2694	2774	MULTIPOINT (-39.462 149.277, -39.465 149.246)					Georgieva M	Laubieriopsis hartmanae	Laubieriopsis hartmanae	urn:lsid:marinespecies.org:taxname:333779	Animalia	Annelida	Polychaeta	Fauveliopsidae	Laubieriopsis	hartmanae
AM	IN2017		PreservedSpecimen	2	present		2017-05-22	Brenke Sledge	South Pacific	Australia	Bass Strait	IN2017_V03_23	2694	2774	MULTIPOINT (-39.462 149.277, -39.465 149.246)					Gunton L	Fauveliopsidae sp.	Fauveliopsidae	urn:lsid:marinespecies.org:taxname:978	Animalia	Annelida	Polychaeta	Fauveliopsidae		sp.
AM	IN2017	ex AM W.52166	PreservedSpecimen	1	present		2017-05-22	Brenke Sledge	South Pacific	Australia	Bass Strait	IN2017_V03_23	2694	2774	MULTIPOINT (-39.462 149.277, -39.465 149.246)					Glasby C	Neogyptis sp. 1	Neogyptis	urn:lsid:marinespecies.org:taxname:743513	Animalia	Annelida	Polychaeta	Hesionidae	Neogyptis	sp.
AM	IN2017	AM W.52434	PreservedSpecimen	1	present		2017-05-22	Brenke Sledge	South Pacific	Australia	Bass Strait	IN2017_V03_23	2694	2774	MULTIPOINT (-39.462 149.277, -39.465 149.246)					Glasby C	cf Vrijenhoekia sp. 1	Vrijenhoekia	urn:lsid:marinespecies.org:taxname:743811	Animalia	Annelida	Polychaeta	Hesionidae	Vrijenhoekia	sp.
AM	IN2017	AM W.52877	PreservedSpecimen	5	present		2017-05-22	Brenke Sledge	South Pacific	Australia	Bass Strait	IN2017_V03_23	2694	2774	MULTIPOINT (-39.462 149.277, -39.465 149.246)					Murray A	Micronephthys sp. 1	Micronephthys	urn:lsid:marinespecies.org:taxname:129368	Animalia	Annelida	Polychaeta	Nephtyidae	Micronephthys	sp.
AM	IN2017		PreservedSpecimen	1	present		2017-05-22	Brenke Sledge	South Pacific	Australia	Bass Strait	IN2017_V03_23	2694	2774	MULTIPOINT (-39.462 149.277, -39.465 149.246)					Murray A	Aglaophamus sp.	Aglaophamus	urn:lsid:marinespecies.org:taxname:129366	Animalia	Annelida	Polychaeta	Nephtyidae	Aglaophamus	sp.
AM	IN2017		PreservedSpecimen	6	present		2017-05-22	Brenke Sledge	South Pacific	Australia	Bass Strait	IN2017_V03_23	2694	2774	MULTIPOINT (-39.462 149.277, -39.465 149.246)					Murray A	Aglaophamus sp.	Aglaophamus	urn:lsid:marinespecies.org:taxname:129366	Animalia	Annelida	Polychaeta	Nephtyidae	Aglaophamus	sp.
AM	IN2017		PreservedSpecimen	10	present		2017-05-22	Brenke Sledge	South Pacific	Australia	Bass Strait	IN2017_V03_23	2694	2774	MULTIPOINT (-39.462 149.277, -39.465 149.246)					Murray A	Aglaophamus sp.	Aglaophamus	urn:lsid:marinespecies.org:taxname:129366	Animalia	Annelida	Polychaeta	Nephtyidae	Aglaophamus	sp.
AM	IN2017	AM W.52183	PreservedSpecimen	1	present		2017-05-22	Brenke Sledge	South Pacific	Australia	Bass Strait	IN2017_V03_23	2694	2774	MULTIPOINT (-39.462 149.277, -39.465 149.246)					Georgieva M	Ophelina cf cirrosa	Ophelina	urn:lsid:marinespecies.org:taxname:129414	Animalia	Annelida	Polychaeta	Opheliidae	Ophelina	cf. cirrosa
AM	IN2017	AM W.52183	PreservedSpecimen	1	present		2017-05-22	Brenke Sledge	South Pacific	Australia	Bass Strait	IN2017_V03_23	2694	2774	MULTIPOINT (-39.462 149.277, -39.465 149.246)					Georgieva M	Ophelina cf cirrosa	Ophelina	urn:lsid:marinespecies.org:taxname:129414	Animalia	Annelida	Polychaeta	Opheliidae	Ophelina	cf. cirrosa
AM	IN2017	AM W.52186	PreservedSpecimen	1	present		2017-05-22	Brenke Sledge	South Pacific	Australia	Bass Strait	IN2017_V03_23	2694	2774	MULTIPOINT (-39.462 149.277, -39.465 149.246)					Georgieva M	Ophelina bowitzi	Ophelina bowitzi	urn:lsid:marinespecies.org:taxname:598826	Animalia	Annelida	Polychaeta	Opheliidae	Ophelina	bowitzi
AM	IN2017	AM W.52188	PreservedSpecimen	1	present		2017-05-22	Brenke Sledge	South Pacific	Australia	Bass Strait	IN2017_V03_23	2694	2774	MULTIPOINT (-39.462 149.277, -39.465 149.246)					Georgieva M	Ophelina bowitzi	Ophelina bowitzi	urn:lsid:marinespecies.org:taxname:598826	Animalia	Annelida	Polychaeta	Opheliidae	Ophelina	bowitzi
AM	IN2017	AM W.52188	PreservedSpecimen	1	present		2017-05-22	Brenke Sledge	South Pacific	Australia	Bass Strait	IN2017_V03_23	2694	2774	MULTIPOINT (-39.462 149.277, -39.465 149.246)					Georgieva M	Ophelina cf helgolandiae	Ophelina	urn:lsid:marinespecies.org:taxname:129414	Animalia	Annelida	Polychaeta	Opheliidae	Ophelina	cf. helgolandiae
NHM	IN2017		PreservedSpecimen	1	present		2017-05-22	Brenke Sledge	South Pacific	Australia	Bass Strait	IN2017_V03_23	2694	2774	MULTIPOINT (-39.462 149.277, -39.465 149.246)					Georgieva M	Ophelina cf cirrosa	Ophelina	urn:lsid:marinespecies.org:taxname:129414	Animalia	Annelida	Polychaeta	Opheliidae	Ophelina	cf. cirrosa
NHM	IN2017		PreservedSpecimen	1	present		2017-05-22	Brenke Sledge	South Pacific	Australia	Bass Strait	IN2017_V03_23	2694	2774	MULTIPOINT (-39.462 149.277, -39.465 149.246)					Georgieva M	Ophelina cf cirrosa	Ophelina	urn:lsid:marinespecies.org:taxname:129414	Animalia	Annelida	Polychaeta	Opheliidae	Ophelina	cf. cirrosa
NHM	IN2017		PreservedSpecimen	1	present		2017-05-22	Brenke Sledge	South Pacific	Australia	Bass Strait	IN2017_V03_23	2694	2774	MULTIPOINT (-39.462 149.277, -39.465 149.246)					Georgieva M	Paraonidae sp.	Paraonidae	urn:lsid:marinespecies.org:taxname:903	Animalia	Annelida	Polychaeta	Paraonidae		sp.
AM	IN2017	ex AM W.52012	PreservedSpecimen	1	present		2017-05-22	Brenke Sledge	South Pacific	Australia	Bass Strait	IN2017_V03_23	2694	2774	MULTIPOINT (-39.462 149.277, -39.465 149.246)					Murray A	Macellicephala sp. 1	Macellicephala	urn:lsid:marinespecies.org:taxname:129498	Animalia	Annelida	Polychaeta	Polynoidae	Macellicephala	sp.
AM	IN2017	AM W.52842	PreservedSpecimen	1	present		2017-05-22	Brenke Sledge	South Pacific	Australia	Bass Strait	IN2017_V03_23	2694	2774	MULTIPOINT (-39.462 149.277, -39.465 149.246)					Murray A	Macellicephalinae indet.	Macellicephalinae	urn:lsid:marinespecies.org:taxname:196343	Animalia	Annelida	Polychaeta	Polynoidae		indet.
AM	IN2017	AM W.52843	PreservedSpecimen	1	present		2017-05-22	Brenke Sledge	South Pacific	Australia	Bass Strait	IN2017_V03_23	2694	2774	MULTIPOINT (-39.462 149.277, -39.465 149.246)					Murray A	Macellicephalinae indet.	Macellicephalinae	urn:lsid:marinespecies.org:taxname:196343	Animalia	Annelida	Polychaeta	Polynoidae		indet.
AM	IN2017	AM W.52010	PreservedSpecimen	1	present		2017-05-22	Brenke Sledge	South Pacific	Australia	Bass Strait	IN2017_V03_23	2694	2774	MULTIPOINT (-39.462 149.277, -39.465 149.246)					Murray A	Macellicephalinae indet.	Macellicephalinae	urn:lsid:marinespecies.org:taxname:196343	Animalia	Annelida	Polychaeta	Polynoidae		indet.
AM	IN2017	AM W.52012	PreservedSpecimen	4	present		2017-05-22	Brenke Sledge	South Pacific	Australia	Bass Strait	IN2017_V03_23	2694	2774	MULTIPOINT (-39.462 149.277, -39.465 149.246)					Murray A	Bathypolaria magnicirrata	Bathypolaria magnicirrata	urn:lsid:marinespecies.org:taxname:1465684	Animalia	Annelida	Polychaeta	Polynoidae	Bathypolaria	magnicirrata
NHM	IN2017		PreservedSpecimen	1	present		2017-05-22	Brenke Sledge	South Pacific	Australia	Bass Strait	IN2017_V03_23	2694	2774	MULTIPOINT (-39.462 149.277, -39.465 149.246)					Georgieva M	Scalibregmatidae sp.	Scalibregmatidae	urn:lsid:marinespecies.org:taxname:925	Animalia	Annelida	Polychaeta	Scalibregmatidae		sp.
AM	IN2017	ex AM W.52166	PreservedSpecimen	2	present		2017-05-22	Brenke Sledge	South Pacific	Australia	Bass Strait	IN2017_V03_23	2694	2774	MULTIPOINT (-39.462 149.277, -39.465 149.246)					Murray A	Leanira sp.	Leanira	urn:lsid:marinespecies.org:taxname:129590	Animalia	Annelida	Polychaeta	Sigalionidae	Leanira	sp.
AM	IN2017	ex AM W.52166	PreservedSpecimen	1	present		2017-05-22	Brenke Sledge	South Pacific	Australia	Bass Strait	IN2017_V03_23	2694	2774	MULTIPOINT (-39.462 149.277, -39.465 149.246)					Murray A	Sigalioninae sp. 1	Sigalioninae	urn:lsid:marinespecies.org:taxname:943	Animalia	Annelida	Polychaeta	Sigalionidae		sp.
AM	IN2017	AM W.52166	PreservedSpecimen	12	present		2017-05-22	Brenke Sledge	South Pacific	Australia	Bass Strait	IN2017_V03_23	2694	2774	MULTIPOINT (-39.462 149.277, -39.465 149.246)					Murray A	Pholoe sp.	Pholoe	urn:lsid:marinespecies.org:taxname:129439	Animalia	Annelida	Polychaeta	Sigalionidae	Pholoe	sp.
AM	IN2017	AM W.52286	PreservedSpecimen	1	present		2017-05-22	Brenke Sledge	South Pacific	Australia	Bass Strait	IN2017_V03_23	2694	2774	MULTIPOINT (-39.462 149.277, -39.465 149.246)					Capa M	Sphaerephesia sp. nov. 3	Sphaerephesia	urn:lsid:marinespecies.org:taxname:325025	Animalia	Annelida	Polychaeta	Sphaerodoridae	Sphaerephesia	sp. nov.
AM	IN2017	AM W.52299	PreservedSpecimen	1	present		2017-05-22	Brenke Sledge	South Pacific	Australia	Bass Strait	IN2017_V03_23	2694	2774	MULTIPOINT (-39.462 149.277, -39.465 149.246)					Capa M	Sphaerephesia sp. nov. 3	Sphaerephesia	urn:lsid:marinespecies.org:taxname:325025	Animalia	Annelida	Polychaeta	Sphaerodoridae	Sphaerephesia	sp. nov.
AM	IN2017	AM W.52303	PreservedSpecimen	2	present		2017-05-22	Brenke Sledge	South Pacific	Australia	Bass Strait	IN2017_V03_23	2694	2774	MULTIPOINT (-39.462 149.277, -39.465 149.246)					Capa M	Sphaerephesia sp. nov. 3	Sphaerephesia	urn:lsid:marinespecies.org:taxname:325025	Animalia	Annelida	Polychaeta	Sphaerodoridae	Sphaerephesia	sp. nov.
AM	IN2017	AM W.52304	PreservedSpecimen	1	present		2017-05-22	Brenke Sledge	South Pacific	Australia	Bass Strait	IN2017_V03_23	2694	2774	MULTIPOINT (-39.462 149.277, -39.465 149.246)					Capa M	Sphaerephesia sp. nov. 3	Sphaerephesia	urn:lsid:marinespecies.org:taxname:325025	Animalia	Annelida	Polychaeta	Sphaerodoridae	Sphaerephesia	sp. nov.
AM	IN2017	AM W.52220	PreservedSpecimen	1	present		2017-05-22	Brenke Sledge	South Pacific	Australia	Bass Strait	IN2017_V03_23	2694	2774	MULTIPOINT (-39.462 149.277, -39.465 149.246)					Meissner K	Prionospio cf. amarsupiata	Prionospio	urn:lsid:marinespecies.org:taxname:129620	Animalia	Annelida	Polychaeta	Spionidae	Prionospio	cf. amarsupiata
NHM	IN2017		PreservedSpecimen	1	present		2017-05-22	Brenke Sledge	South Pacific	Australia	Bass Strait	IN2017_V03_23	2694	2774	MULTIPOINT (-39.462 149.277, -39.465 149.246)					Georgieva M	Spionidae sp.	Spionidae	urn:lsid:marinespecies.org:taxname:913	Animalia	Annelida	Polychaeta	Spionidae		sp.
NHM	IN2017		PreservedSpecimen	1	present		2017-05-22	Brenke Sledge	South Pacific	Australia	Bass Strait	IN2017_V03_23	2694	2774	MULTIPOINT (-39.462 149.277, -39.465 149.246)					Georgieva M	Aurospio cf. dibranchiata	Aurospio	urn:lsid:marinespecies.org:taxname:129608	Animalia	Annelida	Polychaeta	Spionidae	Aurospio	cf. dibranchiata
AM	IN2017		PreservedSpecimen	1	present		2017-05-22	Brenke Sledge	South Pacific	Australia	Bass Strait	IN2017_V03_23	2694	2774	MULTIPOINT (-39.462 149.277, -39.465 149.246)					Gunton L	Sipuncula sp.	Sipuncula	urn:lsid:marinespecies.org:taxname:1268	Animalia	Annelida	Sipuncula			sp.
AM	IN2017	AM W.52828	PreservedSpecimen	5	present		2017-05-22	Brenke Sledge	South Pacific	Australia	Bass Strait	IN2017_V03_23	2694	2774	MULTIPOINT (-39.462 149.277, -39.465 149.246)					Jimi N	Flabelligena sp. nov. 4	Flabelligena	urn:lsid:marinespecies.org:taxname:325157	Animalia	Annelida	Polychaeta	Acrocirridae	Flabelligena	sp. nov.
AM	IN2017	AM W.52686	PreservedSpecimen	3	present		2017-05-22	Brenke Sledge	South Pacific	Australia	Bass Strait	IN2017_V03_23	2694	2774	MULTIPOINT (-39.462 149.277, -39.465 149.246)					Blake J	Oligobregma sp. nov. 1	Oligobregma	urn:lsid:marinespecies.org:taxname:324770	Animalia	Annelida	Polychaeta	Scalibregmatidae	Oligobregma	sp. nov.
AM	IN2017	AM W.52687	PreservedSpecimen	1	present		2017-05-22	Brenke Sledge	South Pacific	Australia	Bass Strait	IN2017_V03_23	2694	2774	MULTIPOINT (-39.462 149.277, -39.465 149.246)					Blake J	Oligobregma sp. nov. 1	Oligobregma	urn:lsid:marinespecies.org:taxname:324770	Animalia	Annelida	Polychaeta	Scalibregmatidae	Oligobregma	sp. nov.
AM	IN2017	AM W.52688	PreservedSpecimen	1	present		2017-05-22	Brenke Sledge	South Pacific	Australia	Bass Strait	IN2017_V03_23	2694	2774	MULTIPOINT (-39.462 149.277, -39.465 149.246)					Blake J	Oligobregma sp. nov. 1	Oligobregma	urn:lsid:marinespecies.org:taxname:324770	Animalia	Annelida	Polychaeta	Scalibregmatidae	Oligobregma	sp. nov.
AM	IN2017		PreservedSpecimen	3	present		2017-05-22	Box Corer	South Pacific	Australia	Bass Strait	IN2017_V03_27	2741	2741		-39.462	149.271			Gunton L	Capitellidae sp.	Capitellidae	urn:lsid:marinespecies.org:taxname:921	Animalia	Annelida	Polychaeta	Capitellidae		sp.
AM	IN2017	AM W.52402	PreservedSpecimen	1	present		2017-05-22	Box Corer	South Pacific	Australia	Bass Strait	IN2017_V03_27	2741	2741		-39.462	149.271			Zhadan A	Cirratulidae sp.	Cirratulidae	urn:lsid:marinespecies.org:taxname:919	Animalia	Annelida	Polychaeta	Cirratulidae		sp.
AM	IN2017		PreservedSpecimen	1	present		2017-05-22	Box Corer	South Pacific	Australia	Bass Strait	IN2017_V03_27	2741	2741		-39.462	149.271			Murray A	Micronephthys sp. 1	Micronephthys	urn:lsid:marinespecies.org:taxname:129368	Animalia	Annelida	Polychaeta	Nephtyidae	Micronephthys	sp.
AM	IN2017		PreservedSpecimen	1	present		2017-05-22	Box Corer	South Pacific	Australia	Bass Strait	IN2017_V03_27	2741	2741		-39.462	149.271			Murray A	Micronephthys sp. 1	Micronephthys	urn:lsid:marinespecies.org:taxname:129368	Animalia	Annelida	Polychaeta	Nephtyidae	Micronephthys	sp.
AM	IN2017	AM W.51577	PreservedSpecimen	1	present		2017-05-22	Box Corer	South Pacific	Australia	Bass Strait	IN2017_V03_27	2741	2741		-39.462	149.271			Meissner K	Ophelina cf helgolandiae	Ophelina	urn:lsid:marinespecies.org:taxname:129414	Animalia	Annelida	Polychaeta	Opheliidae	Ophelina	cf. helgolandiae
AM	IN2017	AM W.51577	PreservedSpecimen	1	present		2017-05-22	Box Corer	South Pacific	Australia	Bass Strait	IN2017_V03_27	2741	2741		-39.462	149.271			Meissner K	Ophelina sp.	Ophelina	urn:lsid:marinespecies.org:taxname:129414	Animalia	Annelida	Polychaeta	Opheliidae	Ophelina	sp.
AM	IN2017		PreservedSpecimen	1	present		2017-05-22	Box Corer	South Pacific	Australia	Bass Strait	IN2017_V03_27	2741	2741		-39.462	149.271			Gunton L	Oweniidae sp.	Oweniidae	urn:lsid:marinespecies.org:taxname:975	Animalia	Annelida	Polychaeta	Oweniidae		sp.
AM	IN2017	AM W.52219	PreservedSpecimen	1	present		2017-05-22	Box Corer	South Pacific	Australia	Bass Strait	IN2017_V03_27	2741	2741		-39.462	149.271			Meissner K	Aurospio cf. dibranchiata	Aurospio	urn:lsid:marinespecies.org:taxname:129608	Animalia	Annelida	Polychaeta	Spionidae	Aurospio	cf. dibranchiata
AM	IN2017	AM W.52219	PreservedSpecimen	1	present		2017-05-22	Box Corer	South Pacific	Australia	Bass Strait	IN2017_V03_27	2741	2741		-39.462	149.271			Meissner K	Spiophanes anoculata	Spiophanes anoculata	urn:lsid:marinespecies.org:taxname:332083	Animalia	Annelida	Polychaeta	Spionidae	Spiophanes	anoculata
NHM	IN2017		PreservedSpecimen	2	present		2017-05-22	Box Corer	South Pacific	Australia	Bass Strait	IN2017_V03_27	2741	2741		-39.462	149.271			Georgieva M	Aurospio cf. dibranchiata	Aurospio	urn:lsid:marinespecies.org:taxname:129608	Animalia	Annelida	Polychaeta	Spionidae	Aurospio	cf. dibranchiata
NHM	IN2017		PreservedSpecimen	1	present		2017-05-22	Box Corer	South Pacific	Australia	Bass Strait	IN2017_V03_27	2741	2741		-39.462	149.271			Georgieva M	Spionidae sp.	Spionidae	urn:lsid:marinespecies.org:taxname:913	Animalia	Annelida	Polychaeta	Spionidae		sp.
NHM	IN2017		PreservedSpecimen	1	present		2017-05-22	Box Corer	South Pacific	Australia	Bass Strait	IN2017_V03_27	2741	2741		-39.462	149.271			Georgieva M	Aurospio cf. dibranchiata	Aurospio	urn:lsid:marinespecies.org:taxname:129608	Animalia	Annelida	Polychaeta	Spionidae	Aurospio	cf. dibranchiata
AM	IN2017	AM W.52689	PreservedSpecimen	2	present		2017-05-22	Box Corer	South Pacific	Australia	Bass Strait	IN2017_V03_27	2741	2741		-39.462	149.271			Blake J	Oligobregma sp.	Oligobregma	urn:lsid:marinespecies.org:taxname:324770	Animalia	Annelida	Polychaeta	Scalibregmatidae	Oligobregma	sp.
AM	IN2017	AM W.52707	PreservedSpecimen	1	present		2017-05-22	Box Corer	South Pacific	Australia	Bass Strait	IN2017_V03_28	4147	4147		-39.5	149.535			Blake J	Kirkegaardia sp. nov.	Kirkegaardia	urn:lsid:marinespecies.org:taxname:884676	Animalia	Annelida	Polychaeta	Cirratulidae	Kirkegaardia	sp. nov.
AM	IN2017	AM W.50351	PreservedSpecimen	4	present		2017-05-23	CSIRO Four Metre Beam Trawl	South Pacific	Australia	Bass Strait	IN2017_V03_30	4133	4197	MULTIPOINT (-39.552 149.553, -39.496 149.598)					Gunton L	Melinna cf. armandi	Melinna	urn:lsid:marinespecies.org:taxname:129168	Animalia	Annelida	Polychaeta	Melinnidae	Melinna	cf. armandi
AM	IN2017	AM W.50352	PreservedSpecimen	3	present		2017-05-23	CSIRO Four Metre Beam Trawl	South Pacific	Australia	Bass Strait	IN2017_V03_30	4133	4197	MULTIPOINT (-39.552 149.553, -39.496 149.598)					Alvestad T	Melinna cf. armandi	Melinna	urn:lsid:marinespecies.org:taxname:129168	Animalia	Annelida	Polychaeta	Melinnidae	Melinna	cf. armandi
AM	IN2017	AM W.50353	PreservedSpecimen	1	present		2017-05-23	CSIRO Four Metre Beam Trawl	South Pacific	Australia	Bass Strait	IN2017_V03_30	4133	4197	MULTIPOINT (-39.552 149.553, -39.496 149.598)					Gunton L	Melinna cf. armandi	Melinna	urn:lsid:marinespecies.org:taxname:129168	Animalia	Annelida	Polychaeta	Melinnidae	Melinna	cf. armandi
AM	IN2017	AM W.50353	PreservedSpecimen	1	present		2017-05-23	CSIRO Four Metre Beam Trawl	South Pacific	Australia	Bass Strait	IN2017_V03_30	4133	4197	MULTIPOINT (-39.552 149.553, -39.496 149.598)					Alvestad T	Ampharetidae sp.	Ampharetidae	urn:lsid:marinespecies.org:taxname:981	Animalia	Annelida	Polychaeta	Ampharetidae		sp.
AM	IN2017	AM W.50354	PreservedSpecimen	2	present		2017-05-23	CSIRO Four Metre Beam Trawl	South Pacific	Australia	Bass Strait	IN2017_V03_30	4133	4197	MULTIPOINT (-39.552 149.553, -39.496 149.598)					Alvestad T	Melinna cf. armandi	Melinna	urn:lsid:marinespecies.org:taxname:129168	Animalia	Annelida	Polychaeta	Melinnidae	Melinna	cf. armandi
AM	IN2017	AM W.50355	PreservedSpecimen	2	present		2017-05-23	CSIRO Four Metre Beam Trawl	South Pacific	Australia	Bass Strait	IN2017_V03_30	4133	4197	MULTIPOINT (-39.552 149.553, -39.496 149.598)					Gunton L	Jugamphicteis galathea	Jugamphicteis galathea	urn:lsid:marinespecies.org:taxname:328527	Animalia	Annelida	Polychaeta	Ampharetidae	Jugamphicteis	galathea
AM	IN2017	AM W.50356	PreservedSpecimen	2	present		2017-05-23	CSIRO Four Metre Beam Trawl	South Pacific	Australia	Bass Strait	IN2017_V03_30	4133	4197	MULTIPOINT (-39.552 149.553, -39.496 149.598)					Alvestad T	Jugamphicteis galathea	Jugamphicteis galathea	urn:lsid:marinespecies.org:taxname:328527	Animalia	Annelida	Polychaeta	Ampharetidae	Jugamphicteis	galathea
AM	IN2017	AM W.50359	PreservedSpecimen	1	present		2017-05-23	CSIRO Four Metre Beam Trawl	South Pacific	Australia	Bass Strait	IN2017_V03_30	4133	4197	MULTIPOINT (-39.552 149.553, -39.496 149.598)					Gunton L	Jugamphicteis galathea	Jugamphicteis galathea	urn:lsid:marinespecies.org:taxname:328527	Animalia	Annelida	Polychaeta	Ampharetidae	Jugamphicteis	galathea
AM	IN2017	AM W.50366	PreservedSpecimen	1	present		2017-05-23	CSIRO Four Metre Beam Trawl	South Pacific	Australia	Bass Strait	IN2017_V03_30	4133	4197	MULTIPOINT (-39.552 149.553, -39.496 149.598)					Gunton L	Melinna cf. armandi	Melinna	urn:lsid:marinespecies.org:taxname:129168	Animalia	Annelida	Polychaeta	Melinnidae	Melinna	cf. armandi
AM	IN2017	AM W.50374	PreservedSpecimen	1	present		2017-05-23	CSIRO Four Metre Beam Trawl	South Pacific	Australia	Bass Strait	IN2017_V03_30	4133	4197	MULTIPOINT (-39.552 149.553, -39.496 149.598)					Gunton L	Jugamphicteis galathea	Jugamphicteis galathea	urn:lsid:marinespecies.org:taxname:328527	Animalia	Annelida	Polychaeta	Ampharetidae	Jugamphicteis	galathea
AM	IN2017	AM W.50375	PreservedSpecimen	4	present		2017-05-23	CSIRO Four Metre Beam Trawl	South Pacific	Australia	Bass Strait	IN2017_V03_30	4133	4197	MULTIPOINT (-39.552 149.553, -39.496 149.598)					Alvestad T	Jugamphicteis galathea	Jugamphicteis galathea	urn:lsid:marinespecies.org:taxname:328527	Animalia	Annelida	Polychaeta	Ampharetidae	Jugamphicteis	galathea
AM	IN2017	AM W.50382	PreservedSpecimen	2	present		2017-05-23	CSIRO Four Metre Beam Trawl	South Pacific	Australia	Bass Strait	IN2017_V03_30	4133	4197	MULTIPOINT (-39.552 149.553, -39.496 149.598)					Gunton L	Melinna cf. armandi	Melinna	urn:lsid:marinespecies.org:taxname:129168	Animalia	Annelida	Polychaeta	Melinnidae	Melinna	cf. armandi
AM	IN2017	AM W.50382	PreservedSpecimen	1	present		2017-05-23	CSIRO Four Metre Beam Trawl	South Pacific	Australia	Bass Strait	IN2017_V03_30	4133	4197	MULTIPOINT (-39.552 149.553, -39.496 149.598)					Gunton L	Melinna cf. armandi	Melinna	urn:lsid:marinespecies.org:taxname:129168	Animalia	Annelida	Polychaeta	Melinnidae	Melinna	cf. armandi
AM	IN2017	AM W.50383	PreservedSpecimen	2	present		2017-05-23	CSIRO Four Metre Beam Trawl	South Pacific	Australia	Bass Strait	IN2017_V03_30	4133	4197	MULTIPOINT (-39.552 149.553, -39.496 149.598)					Alvestad T	Melinna cf. armandi	Melinna	urn:lsid:marinespecies.org:taxname:129168	Animalia	Annelida	Polychaeta	Melinnidae	Melinna	cf. armandi
AM	IN2017	AM W.50384	PreservedSpecimen	1	present		2017-05-23	CSIRO Four Metre Beam Trawl	South Pacific	Australia	Bass Strait	IN2017_V03_30	4133	4197	MULTIPOINT (-39.552 149.553, -39.496 149.598)					Gunton L	Melinnopsis sp.	Melinnopsis	urn:lsid:marinespecies.org:taxname:129170	Animalia	Annelida	Polychaeta	Melinnidae	Melinnopsis	sp.
AM	IN2017	AM W.50421	PreservedSpecimen	1	present		2017-05-23	CSIRO Four Metre Beam Trawl	South Pacific	Australia	Bass Strait	IN2017_V03_30	4133	4197	MULTIPOINT (-39.552 149.553, -39.496 149.598)					Gunton L	Ampharetidae sp.	Ampharetidae	urn:lsid:marinespecies.org:taxname:981	Animalia	Annelida	Polychaeta	Ampharetidae		sp.
AM	IN2017	AM W.50732	PreservedSpecimen	1	present		2017-05-23	CSIRO Four Metre Beam Trawl	South Pacific	Australia	Bass Strait	IN2017_V03_30	4133	4197	MULTIPOINT (-39.552 149.553, -39.496 149.598)					Gunton L	Melinna cf. armandi	Melinna	urn:lsid:marinespecies.org:taxname:129168	Animalia	Annelida	Polychaeta	Melinnidae	Melinna	cf. armandi
AM	IN2017		PreservedSpecimen	1	present		2017-05-23	CSIRO Four Metre Beam Trawl	South Pacific	Australia	Bass Strait	IN2017_V03_30	4133	4197	MULTIPOINT (-39.552 149.553, -39.496 149.598)					Gunton L	Jugamphicteis galathea	Jugamphicteis galathea	urn:lsid:marinespecies.org:taxname:328527	Animalia	Annelida	Polychaeta	Ampharetidae	Jugamphicteis	galathea
AM	IN2017		PreservedSpecimen	1	present		2017-05-23	CSIRO Four Metre Beam Trawl	South Pacific	Australia	Bass Strait	IN2017_V03_30	4133	4197	MULTIPOINT (-39.552 149.553, -39.496 149.598)					Gunton L	Jugamphicteis galathea	Jugamphicteis galathea	urn:lsid:marinespecies.org:taxname:328527	Animalia	Annelida	Polychaeta	Ampharetidae	Jugamphicteis	galathea
AM	IN2017		PreservedSpecimen	1	present		2017-05-23	CSIRO Four Metre Beam Trawl	South Pacific	Australia	Bass Strait	IN2017_V03_30	4133	4197	MULTIPOINT (-39.552 149.553, -39.496 149.598)					Gunton L	Jugamphicteis galathea	Jugamphicteis galathea	urn:lsid:marinespecies.org:taxname:328527	Animalia	Annelida	Polychaeta	Ampharetidae	Jugamphicteis	galathea
AM	IN2017		PreservedSpecimen	1	present		2017-05-23	CSIRO Four Metre Beam Trawl	South Pacific	Australia	Bass Strait	IN2017_V03_30	4133	4197	MULTIPOINT (-39.552 149.553, -39.496 149.598)					Gunton L	Melinna cf. armandi	Melinna	urn:lsid:marinespecies.org:taxname:129168	Animalia	Annelida	Polychaeta	Melinnidae	Melinna	cf. armandi
AM	IN2017		PreservedSpecimen	1	present		2017-05-23	CSIRO Four Metre Beam Trawl	South Pacific	Australia	Bass Strait	IN2017_V03_30	4133	4197	MULTIPOINT (-39.552 149.553, -39.496 149.598)					Gunton L	Melinna cf. armandi	Melinna	urn:lsid:marinespecies.org:taxname:129168	Animalia	Annelida	Polychaeta	Melinnidae	Melinna	cf. armandi
AM	IN2017		PreservedSpecimen	1	present		2017-05-23	CSIRO Four Metre Beam Trawl	South Pacific	Australia	Bass Strait	IN2017_V03_30	4133	4197	MULTIPOINT (-39.552 149.553, -39.496 149.598)					Gunton L	Melinna cf. armandi	Melinna	urn:lsid:marinespecies.org:taxname:129168	Animalia	Annelida	Polychaeta	Melinnidae	Melinna	cf. armandi
AM	IN2017		PreservedSpecimen	1	present		2017-05-23	CSIRO Four Metre Beam Trawl	South Pacific	Australia	Bass Strait	IN2017_V03_30	4133	4197	MULTIPOINT (-39.552 149.553, -39.496 149.598)					Gunton L	Jugamphicteis galathea	Jugamphicteis galathea	urn:lsid:marinespecies.org:taxname:328527	Animalia	Annelida	Polychaeta	Ampharetidae	Jugamphicteis	galathea
AM	IN2017		PreservedSpecimen	1	present		2017-05-23	CSIRO Four Metre Beam Trawl	South Pacific	Australia	Bass Strait	IN2017_V03_30	4133	4197	MULTIPOINT (-39.552 149.553, -39.496 149.598)					Wilson R	Laetmonice yarramba	Laetmonice yarramba	urn:lsid:marinespecies.org:taxname:880000	Animalia	Annelida	Polychaeta	Aphroditidae	Laetmonice	yarramba
AM	IN2017	AM W.49496	PreservedSpecimen	37	present		2017-05-23	CSIRO Four Metre Beam Trawl	South Pacific	Australia	Bass Strait	IN2017_V03_30	4133	4197	MULTIPOINT (-39.552 149.553, -39.496 149.598)					Wilson R & Murray A	Laetmonice yarramba	Laetmonice yarramba	urn:lsid:marinespecies.org:taxname:880000	Animalia	Annelida	Polychaeta	Aphroditidae	Laetmonice	yarramba
AM	IN2017	AM W.51581	PreservedSpecimen	many	present		2017-05-23	CSIRO Four Metre Beam Trawl	South Pacific	Australia	Bass Strait	IN2017_V03_30	4133	4197	MULTIPOINT (-39.552 149.553, -39.496 149.598)					Wilson R & Murray A	Laetmonice yarramba	Laetmonice yarramba	urn:lsid:marinespecies.org:taxname:880000	Animalia	Annelida	Polychaeta	Aphroditidae	Laetmonice	yarramba
AM	IN2017		PreservedSpecimen	1	present		2017-05-23	CSIRO Four Metre Beam Trawl	South Pacific	Australia	Bass Strait	IN2017_V03_30	4133	4197	MULTIPOINT (-39.552 149.553, -39.496 149.598)					Schulze A	Golfingia sp.	Golfingia	urn:lsid:marinespecies.org:taxname:136021	Animalia	Annelida	Sipuncula	Golfingiidae	Golfingia	sp.
AM	IN2017	AM W.50136	PreservedSpecimen	1	present		2017-05-23	CSIRO Four Metre Beam Trawl	South Pacific	Australia	Bass Strait	IN2017_V03_30	4133	4197	MULTIPOINT (-39.552 149.553, -39.496 149.598)					Borisova P & Budaeva N	Cenogenus sp. nov	Cenogenus	urn:lsid:marinespecies.org:taxname:324718	Animalia	Annelida	Polychaeta	Lumbrineridae	Cenogenus	sp. nov.
AM	IN2017	AM W.52405	PreservedSpecimen	1	present		2017-05-23	CSIRO Four Metre Beam Trawl	South Pacific	Australia	Bass Strait	IN2017_V03_30	4133	4197	MULTIPOINT (-39.552 149.553, -39.496 149.598)					Zhadan A	Leitoscoloplos sp. 1	Leitoscoloplos	urn:lsid:marinespecies.org:taxname:129418	Animalia	Annelida	Polychaeta	Orbiniidae	Leitoscoloplos	sp.
AM	IN2017		PreservedSpecimen	2	present		2017-05-23	CSIRO Four Metre Beam Trawl	South Pacific	Australia	Bass Strait	IN2017_V03_30	4133	4197	MULTIPOINT (-39.552 149.553, -39.496 149.598)					Wilson R & Murray A	Eunoe cf. abyssorum	Eunoe	urn:lsid:marinespecies.org:taxname:129487	Animalia	Annelida	Polychaeta	Polynoidae	Eunoe	cf. abyssorum
AM	IN2017		PreservedSpecimen	2	present		2017-05-23	CSIRO Four Metre Beam Trawl	South Pacific	Australia	Bass Strait	IN2017_V03_30	4133	4197	MULTIPOINT (-39.552 149.553, -39.496 149.598)					Wilson R	Neanthes cf. bassi	Neanthes	urn:lsid:marinespecies.org:taxname:129378	Animalia	Annelida	Polychaeta	Nereididae	Neanthes	cf. bassi
AM	IN2017		PreservedSpecimen	1	present		2017-05-23	CSIRO Four Metre Beam Trawl	South Pacific	Australia	Bass Strait	IN2017_V03_30	4133	4197	MULTIPOINT (-39.552 149.553, -39.496 149.598)					Zhang J	Notomastus sp.	Notomastus	urn:lsid:marinespecies.org:taxname:129220	Animalia	Annelida	Polychaeta	Capitellidae	Notomastus	sp.
AM	IN2017		PreservedSpecimen	2	present		2017-05-23	CSIRO Four Metre Beam Trawl	South Pacific	Australia	Bass Strait	IN2017_V03_30	4133	4197	MULTIPOINT (-39.552 149.553, -39.496 149.598)					Hutchings P	Oweniidae sp.	Oweniidae	urn:lsid:marinespecies.org:taxname:975	Animalia	Annelida	Polychaeta	Oweniidae		sp.
AM	IN2017		PreservedSpecimen	1	present		2017-05-23	CSIRO Four Metre Beam Trawl	South Pacific	Australia	Bass Strait	IN2017_V03_30	4133	4197	MULTIPOINT (-39.552 149.553, -39.496 149.598)					Hutchings P	Pista sp.	Pista	urn:lsid:marinespecies.org:taxname:129708	Animalia	Annelida	Polychaeta	Terebellidae	Pista	sp.
AM	IN2017	AM W.51847	PreservedSpecimen	1	present		2017-05-23	CSIRO Four Metre Beam Trawl	South Pacific	Australia	Bass Strait	IN2017_V03_30	4133	4197	MULTIPOINT (-39.552 149.553, -39.496 149.598)					Hutchings P	Pista sp.	Pista	urn:lsid:marinespecies.org:taxname:129708	Animalia	Annelida	Polychaeta	Terebellidae	Pista	sp.
AM	IN2017		PreservedSpecimen	1	present		2017-05-23	CSIRO Four Metre Beam Trawl	South Pacific	Australia	Bass Strait	IN2017_V03_30	4133	4197	MULTIPOINT (-39.552 149.553, -39.496 149.598)					Paxton H	Paradiopatra ehlersi	Paradiopatra ehlersi	urn:lsid:marinespecies.org:taxname:173845	Animalia	Annelida	Polychaeta	Onuphidae	Paradiopatra	ehlersi
AM	IN2017	AM W.49943	PreservedSpecimen	1	present		2017-05-23	CSIRO Four Metre Beam Trawl	South Pacific	Australia	Bass Strait	IN2017_V03_30	4133	4197	MULTIPOINT (-39.552 149.553, -39.496 149.598)					Paxton H	Paradiopatra ehlersi	Paradiopatra ehlersi	urn:lsid:marinespecies.org:taxname:173845	Animalia	Annelida	Polychaeta	Onuphidae	Paradiopatra	ehlersi
AM	IN2017	AM W.52555	PreservedSpecimen	1	present		2017-05-23	Brenke Sledge	South Pacific	Australia	Bass Strait	IN2017_V03_31	4150	4170	MULTIPOINT (-39.422 149.604, -39.391 149.597)					Jimi N	Acrocirridae sp.	Acrocirridae	urn:lsid:marinespecies.org:taxname:920	Animalia	Annelida	Polychaeta	Acrocirridae		sp.
AM	IN2017	AM W.52328	PreservedSpecimen	3	present		2017-05-23	Brenke Sledge	South Pacific	Australia	Bass Strait	IN2017_V03_31	4150	4170	MULTIPOINT (-39.422 149.604, -39.391 149.597)					Blake J	Aphelochaeta spp. nov.	Aphelochaeta	urn:lsid:marinespecies.org:taxname:129240	Animalia	Annelida	Polychaeta	Cirratulidae	Aphelochaeta	spp. nov.
AM	IN2017	AM W.52716	PreservedSpecimen	6	present		2017-05-23	Brenke Sledge	South Pacific	Australia	Bass Strait	IN2017_V03_31	4150	4170	MULTIPOINT (-39.422 149.604, -39.391 149.597)					Blake J	Aphelochaeta spp. nov.	Aphelochaeta	urn:lsid:marinespecies.org:taxname:129240	Animalia	Annelida	Polychaeta	Cirratulidae	Aphelochaeta	spp. nov.
AM	IN2017	AM W.52554	PreservedSpecimen	1	present		2017-05-23	Brenke Sledge	South Pacific	Australia	Bass Strait	IN2017_V03_31	4150	4170	MULTIPOINT (-39.422 149.604, -39.391 149.597)					Jimi N	Bradabyssa sp. 1	Bradabyssa	urn:lsid:marinespecies.org:taxname:173301	Animalia	Annelida	Polychaeta	Flabelligeridae	Bradabyssa	sp.
AM	IN2017	AM W.52716	PreservedSpecimen	5	present		2017-05-23	Brenke Sledge	South Pacific	Australia	Bass Strait	IN2017_V03_31	4150	4170	MULTIPOINT (-39.422 149.604, -39.391 149.597)					Blake J	Chaetozone spp. nov	Chaetozone	urn:lsid:marinespecies.org:taxname:129242	Animalia	Annelida	Polychaeta	Cirratulidae	Chaetozone	spp. nov.
AM	IN2017	AM W.52830	PreservedSpecimen	1	present		2017-05-23	Brenke Sledge	South Pacific	Australia	Bass Strait	IN2017_V03_31	4150	4170	MULTIPOINT (-39.422 149.604, -39.391 149.597)					Jimi N	Cirratulidae sp.	Cirratulidae	urn:lsid:marinespecies.org:taxname:919	Animalia	Annelida	Polychaeta	Cirratulidae		sp.
AM	IN2017	AM W.52554	PreservedSpecimen	3	present		2017-05-23	Brenke Sledge	South Pacific	Australia	Bass Strait	IN2017_V03_31	4150	4170	MULTIPOINT (-39.422 149.604, -39.391 149.597)					Jimi N	Diplocirrus sp. nov. 1	Diplocirrus	urn:lsid:marinespecies.org:taxname:129290	Animalia	Annelida	Polychaeta	Flabelligeridae	Diplocirrus	sp. nov.
AM	IN2017	AM W.52556	PreservedSpecimen	2	present		2017-05-23	Brenke Sledge	South Pacific	Australia	Bass Strait	IN2017_V03_31	4150	4170	MULTIPOINT (-39.422 149.604, -39.391 149.597)					Jimi N	Diplocirrus sp. nov. 1	Diplocirrus	urn:lsid:marinespecies.org:taxname:129290	Animalia	Annelida	Polychaeta	Flabelligeridae	Diplocirrus	sp. nov.
AM	IN2017	AM W.51913	PreservedSpecimen	1	present		2017-05-23	Brenke Sledge	South Pacific	Australia	Bass Strait	IN2017_V03_31	4150	4170	MULTIPOINT (-39.422 149.604, -39.391 149.597)					Georgieva M	Ampharetidae sp.	Ampharetidae	urn:lsid:marinespecies.org:taxname:981	Animalia	Annelida	Polychaeta	Ampharetidae		sp.
NHM	IN2017		PreservedSpecimen	1	present		2017-05-23	Brenke Sledge	South Pacific	Australia	Bass Strait	IN2017_V03_31	4150	4170	MULTIPOINT (-39.422 149.604, -39.391 149.597)					Georgieva M	Ampharetidae sp.	Ampharetidae	urn:lsid:marinespecies.org:taxname:981	Animalia	Annelida	Polychaeta	Ampharetidae		sp.
NHM	IN2017		PreservedSpecimen	1	present		2017-05-23	Brenke Sledge	South Pacific	Australia	Bass Strait	IN2017_V03_31	4150	4170	MULTIPOINT (-39.422 149.604, -39.391 149.597)					Georgieva M	Ampharetidae sp.	Ampharetidae	urn:lsid:marinespecies.org:taxname:981	Animalia	Annelida	Polychaeta	Ampharetidae		sp.
AM	IN2017		PreservedSpecimen	6	present		2017-05-23	Brenke Sledge	South Pacific	Australia	Bass Strait	IN2017_V03_31	4150	4170	MULTIPOINT (-39.422 149.604, -39.391 149.597)					Gunton L	Ampharetidae sp.	Ampharetidae	urn:lsid:marinespecies.org:taxname:981	Animalia	Annelida	Polychaeta	ampharetidae		sp.
AM	IN2017		PreservedSpecimen	2	present		2017-05-23	Brenke Sledge	South Pacific	Australia	Bass Strait	IN2017_V03_31	4150	4170	MULTIPOINT (-39.422 149.604, -39.391 149.597)					Gunton L	Ampharetidae sp.	Ampharetidae	urn:lsid:marinespecies.org:taxname:981	Animalia	Annelida	Polychaeta	Ampharetidae		sp.
AM	IN2017		PreservedSpecimen	48	present		2017-05-23	Brenke Sledge	South Pacific	Australia	Bass Strait	IN2017_V03_31	4150	4170	MULTIPOINT (-39.422 149.604, -39.391 149.597)					Gunton L	Ampharetidae sp.	Ampharetidae	urn:lsid:marinespecies.org:taxname:981	Animalia	Annelida	Polychaeta	ampharetidae		sp.
AM	IN2017		PreservedSpecimen	1	present		2017-05-23	Brenke Sledge	South Pacific	Australia	Bass Strait	IN2017_V03_31	4150	4170	MULTIPOINT (-39.422 149.604, -39.391 149.597)					Murray A	Laetmonice yarramba	Laetmonice yarramba	urn:lsid:marinespecies.org:taxname:880000	Animalia	Annelida	Polychaeta	Aphroditidae	Laetmonice	yarramba
AM	IN2017		PreservedSpecimen	1	present		2017-05-23	Brenke Sledge	South Pacific	Australia	Bass Strait	IN2017_V03_31	4150	4170	MULTIPOINT (-39.422 149.604, -39.391 149.597)					Murray A	Laetmonice yarramba	Laetmonice yarramba	urn:lsid:marinespecies.org:taxname:880000	Animalia	Annelida	Polychaeta	Aphroditidae	Laetmonice	yarramba
AM	IN2017		PreservedSpecimen	1	present		2017-05-23	Brenke Sledge	South Pacific	Australia	Bass Strait	IN2017_V03_31	4150	4170	MULTIPOINT (-39.422 149.604, -39.391 149.597)					Gunton L	Capitellidae sp.	Capitellidae	urn:lsid:marinespecies.org:taxname:921	Animalia	Annelida	Polychaeta	Capitellidae		sp.
AM	IN2017		PreservedSpecimen	1	present		2017-05-23	Brenke Sledge	South Pacific	Australia	Bass Strait	IN2017_V03_31	4150	4170	MULTIPOINT (-39.422 149.604, -39.391 149.597)					Gunton L	Capitellidae sp.	Capitellidae	urn:lsid:marinespecies.org:taxname:921	Animalia	Annelida	Polychaeta	Capitellidae		sp.
AM	IN2017		PreservedSpecimen	1	present		2017-05-23	Brenke Sledge	South Pacific	Australia	Bass Strait	IN2017_V03_31	4150	4170	MULTIPOINT (-39.422 149.604, -39.391 149.597)					Gunton L	Fauveliopsidae sp.	Fauveliopsidae	urn:lsid:marinespecies.org:taxname:978	Animalia	Annelida	Polychaeta	Fauveliopsidae		sp.
AM	IN2017		PreservedSpecimen	3	present		2017-05-23	Brenke Sledge	South Pacific	Australia	Bass Strait	IN2017_V03_31	4150	4170	MULTIPOINT (-39.422 149.604, -39.391 149.597)					Gunton L	Fauveliopsidae sp.	Fauveliopsidae	urn:lsid:marinespecies.org:taxname:978	Animalia	Annelida	Polychaeta	Fauveliopsidae		sp.
NHM	IN2017		PreservedSpecimen	1	present		2017-05-23	Brenke Sledge	South Pacific	Australia	Bass Strait	IN2017_V03_31	4150	4170	MULTIPOINT (-39.422 149.604, -39.391 149.597)					Georgieva M	Flabelligeridae sp.	Flabelligeridae	urn:lsid:marinespecies.org:taxname:976	Animalia	Annelida	Polychaeta	Flabelligeridae		sp.
AM	IN2017	AM W.52668	PreservedSpecimen	3	present		2017-05-23	Brenke Sledge	South Pacific	Australia	Bass Strait	IN2017_V03_31	4150	4170	MULTIPOINT (-39.422 149.604, -39.391 149.597)					Böggemann M	Glycera sp.	Glycera	urn:lsid:marinespecies.org:taxname:129296	Animalia	Annelida	Polychaeta	Glyceridae	Glycera	sp.
AM	IN2017	AM W.52677	PreservedSpecimen	1	present		2017-05-23	Brenke Sledge	South Pacific	Australia	Bass Strait	IN2017_V03_31	4150	4170	MULTIPOINT (-39.422 149.604, -39.391 149.597)					Böggemann M	Glycera sp.	Glycera	urn:lsid:marinespecies.org:taxname:129296	Animalia	Annelida	Polychaeta	Glyceridae	Glycera	sp.
NHM	IN2017		PreservedSpecimen	1	present		2017-05-23	Brenke Sledge	South Pacific	Australia	Bass Strait	IN2017_V03_31	4150	4170	MULTIPOINT (-39.422 149.604, -39.391 149.597)					Georgieva M	Glyceridae sp.	Glyceridae	urn:lsid:marinespecies.org:taxname:952	Animalia	Annelida	Polychaeta	Glyceridae		sp.
NHM	IN2017		PreservedSpecimen	1	present		2017-05-23	Brenke Sledge	South Pacific	Australia	Bass Strait	IN2017_V03_31	4150	4170	MULTIPOINT (-39.422 149.604, -39.391 149.597)					Georgieva M	Glyceridae sp.	Glyceridae	urn:lsid:marinespecies.org:taxname:952	Animalia	Annelida	Polychaeta	Glyceridae		sp.
NHM	IN2017		PreservedSpecimen	1	present		2017-05-23	Brenke Sledge	South Pacific	Australia	Bass Strait	IN2017_V03_31	4150	4170	MULTIPOINT (-39.422 149.604, -39.391 149.597)					Georgieva M	Glyceridae sp.	Glyceridae	urn:lsid:marinespecies.org:taxname:952	Animalia	Annelida	Polychaeta	Glyceridae		sp.
AM	IN2017	AM W.49591	PreservedSpecimen	3	present		2017-05-23	Brenke Sledge	South Pacific	Australia	Bass Strait	IN2017_V03_31	4150	4170	MULTIPOINT (-39.422 149.604, -39.391 149.597)					Schulze A	?Onchnesoma sp.	Onchnesoma	urn:lsid:marinespecies.org:taxname:136024	Animalia	Annelida	Sipuncula	Golfingiidae	Onchnesoma	sp.
AM	IN2017		PreservedSpecimen	1	present		2017-05-23	Brenke Sledge	South Pacific	Australia	Bass Strait	IN2017_V03_31	4150	4170	MULTIPOINT (-39.422 149.604, -39.391 149.597)					Schulze A	Phascolion sp.	Phascolion	urn:lsid:marinespecies.org:taxname:136025	Animalia	Annelida	Sipuncula	Golfingiidae	Phascolion	sp.
AM	IN2017	AM W.52667	PreservedSpecimen	3	present		2017-05-23	Brenke Sledge	South Pacific	Australia	Bass Strait	IN2017_V03_31	4150	4170	MULTIPOINT (-39.422 149.604, -39.391 149.597)					Böggemann M	Bathyglycinde profunda	Bathyglycinde profunda	urn:lsid:marinespecies.org:taxname:240611	Animalia	Annelida	Polychaeta	Goniadidae	Bathyglycinde	profunda
AM	IN2017	AM W.52669	PreservedSpecimen	1	present		2017-05-23	Brenke Sledge	South Pacific	Australia	Bass Strait	IN2017_V03_31	4150	4170	MULTIPOINT (-39.422 149.604, -39.391 149.597)					Böggemann M	Bathyglycinde profunda	Bathyglycinde profunda	urn:lsid:marinespecies.org:taxname:240611	Animalia	Annelida	Polychaeta	Goniadidae	Bathyglycinde	profunda
NHM	IN2017		PreservedSpecimen	1	present		2017-05-23	Brenke Sledge	South Pacific	Australia	Bass Strait	IN2017_V03_31	4150	4170	MULTIPOINT (-39.422 149.604, -39.391 149.597)					Georgieva M	Bathyglycinde cf. profunda	Bathyglycinde	urn:lsid:marinespecies.org:taxname:238729	Animalia	Annelida	Polychaeta	Goniadidae	Bathyglycinde	cf. profunda
AM	IN2017	ex AM W.52399	PreservedSpecimen	1	present		2017-05-23	Brenke Sledge	South Pacific	Australia	Bass Strait	IN2017_V03_31	4150	4170	MULTIPOINT (-39.422 149.604, -39.391 149.597)					Glasby C	cf Vrijenhoekia sp. 1	Vrijenhoekia	urn:lsid:marinespecies.org:taxname:743811	Animalia	Annelida	Polychaeta	Hesionidae	Vrijenhoekia	sp.
AM	IN2017	AM W.52942	PreservedSpecimen	1	present		2017-05-23	Brenke Sledge	South Pacific	Australia	Bass Strait	IN2017_V03_31	4150	4170	MULTIPOINT (-39.422 149.604, -39.391 149.597)					Glasby C	Neogyptis sp. 1	Neogyptis	urn:lsid:marinespecies.org:taxname:743513	Animalia	Annelida	Polychaeta	Hesionidae	Neogyptis	sp.
AM	IN2017	AM W.52947	PreservedSpecimen	3	present		2017-05-23	Brenke Sledge	South Pacific	Australia	Bass Strait	IN2017_V03_31	4150	4170	MULTIPOINT (-39.422 149.604, -39.391 149.597)					Gunton L	cf Vrijenhoekia sp. 1	Vrijenhoekia	urn:lsid:marinespecies.org:taxname:743811	Animalia	Annelida	Polychaeta	Hesionidae	Vrijenhoekia	sp.
NHM	IN2017		PreservedSpecimen	1	present		2017-05-23	Brenke Sledge	South Pacific	Australia	Bass Strait	IN2017_V03_31	4150	4170	MULTIPOINT (-39.422 149.604, -39.391 149.597)					Georgieva M	Lumbrineridae sp.	Lumbrineridae	urn:lsid:marinespecies.org:taxname:967	Animalia	Annelida	Polychaeta	Lumbrineridae		sp.
AM	IN2017		PreservedSpecimen	3	present		2017-05-23	Brenke Sledge	South Pacific	Australia	Bass Strait	IN2017_V03_31	4150	4170	MULTIPOINT (-39.422 149.604, -39.391 149.597)					Gunton L	Lumbrineridae sp.	Lumbrineridae	urn:lsid:marinespecies.org:taxname:967	Animalia	Annelida	Polychaeta	Lumbrineridae		sp.
AM	IN2017		PreservedSpecimen	2	present		2017-05-23	Brenke Sledge	South Pacific	Australia	Bass Strait	IN2017_V03_31	4150	4170	MULTIPOINT (-39.422 149.604, -39.391 149.597)					Gunton L	Maldanidae sp.	Maldanidae	urn:lsid:marinespecies.org:taxname:923	Animalia	Annelida	Polychaeta	Maldanidae		sp.
NHM	IN2017		PreservedSpecimen	2	present		2017-05-23	Brenke Sledge	South Pacific	Australia	Bass Strait	IN2017_V03_31	4150	4170	MULTIPOINT (-39.422 149.604, -39.391 149.597)					Georgieva M	Aglaophamus sp.	Aglaophamus	urn:lsid:marinespecies.org:taxname:129366	Animalia	Annelida	Polychaeta	Nephtyidae	Aglaophamus	sp.
NHM	IN2017		PreservedSpecimen	1	present		2017-05-23	Brenke Sledge	South Pacific	Australia	Bass Strait	IN2017_V03_31	4150	4170	MULTIPOINT (-39.422 149.604, -39.391 149.597)					Georgieva M	Nephtyidae sp.	Nephtyidae	urn:lsid:marinespecies.org:taxname:956	Animalia	Annelida	Polychaeta	Nephtyidae		sp.
AM	IN2017		PreservedSpecimen	1	present		2017-05-23	Brenke Sledge	South Pacific	Australia	Bass Strait	IN2017_V03_31	4150	4170	MULTIPOINT (-39.422 149.604, -39.391 149.597)					Murray A	Aglaophamus sp.	Aglaophamus	urn:lsid:marinespecies.org:taxname:129366	Animalia	Annelida	Polychaeta	Nephtyidae	Aglaophamus	sp.
AM	IN2017		PreservedSpecimen	1	present		2017-05-23	Brenke Sledge	South Pacific	Australia	Bass Strait	IN2017_V03_31	4150	4170	MULTIPOINT (-39.422 149.604, -39.391 149.597)					Murray A	Micronephthys sp. 1	Micronephthys	urn:lsid:marinespecies.org:taxname:129368	Animalia	Annelida	Polychaeta	nephtyidae	Micronephthys	sp.
AM	IN2017		PreservedSpecimen	20	present		2017-05-23	Brenke Sledge	South Pacific	Australia	Bass Strait	IN2017_V03_31	4150	4170	MULTIPOINT (-39.422 149.604, -39.391 149.597)					Murray A	Micronephthys sp. 1	Micronephthys	urn:lsid:marinespecies.org:taxname:129368	Animalia	Annelida	Polychaeta	Nephtyidae	Micronephthys	sp.
AM	IN2017		PreservedSpecimen	6	present		2017-05-23	Brenke Sledge	South Pacific	Australia	Bass Strait	IN2017_V03_31	4150	4170	MULTIPOINT (-39.422 149.604, -39.391 149.597)					Murray A	Aglaophamus sp.	Aglaophamus	urn:lsid:marinespecies.org:taxname:129366	Animalia	Annelida	Polychaeta	Nephtyidae	Aglaophamus	sp.
AM	IN2017	AM W.52173	PreservedSpecimen	3	present		2017-05-23	Brenke Sledge	South Pacific	Australia	Bass Strait	IN2017_V03_31	4150	4170	MULTIPOINT (-39.422 149.604, -39.391 149.597)					Gunton L	Ophelina cf meyerae	Ophelina	urn:lsid:marinespecies.org:taxname:129414	Animalia	Annelida	Polychaeta	Opheliidae	Ophelina	cf. meyerae
AM	IN2017	AM W.52178	PreservedSpecimen	4	present		2017-05-23	Brenke Sledge	South Pacific	Australia	Bass Strait	IN2017_V03_31	4150	4170	MULTIPOINT (-39.422 149.604, -39.391 149.597)					Gunton L	Ophelina cf meyerae	Ophelina	urn:lsid:marinespecies.org:taxname:129414	Animalia	Annelida	Polychaeta	Opheliidae	Ophelina	cf. meyerae
AM	IN2017	AM W.52178	PreservedSpecimen	2	present		2017-05-23	Brenke Sledge	South Pacific	Australia	Bass Strait	IN2017_V03_31	4150	4170	MULTIPOINT (-39.422 149.604, -39.391 149.597)					Georgieva M	Ophelina cf cirrosa	Ophelina	urn:lsid:marinespecies.org:taxname:129414	Animalia	Annelida	Polychaeta	Opheliidae	Ophelina	cf. cirrosa
AM	IN2017	AM W.52180	PreservedSpecimen	1	present		2017-05-23	Brenke Sledge	South Pacific	Australia	Bass Strait	IN2017_V03_31	4150	4170	MULTIPOINT (-39.422 149.604, -39.391 149.597)					Georgieva M	Ophelina cf cirrosa	Ophelina	urn:lsid:marinespecies.org:taxname:129414	Animalia	Annelida	Polychaeta	Opheliidae	Ophelina	cf. cirrosa
AM	IN2017	AM W.52185	PreservedSpecimen	24	present		2017-05-23	Brenke Sledge	South Pacific	Australia	Bass Strait	IN2017_V03_31	4150	4170	MULTIPOINT (-39.422 149.604, -39.391 149.597)					Georgieva M	Ophelina cf cirrosa	Ophelina	urn:lsid:marinespecies.org:taxname:129414	Animalia	Annelida	Polychaeta	Opheliidae	Ophelina	cf. cirrosa
AM	IN2017	AM W.52185	PreservedSpecimen	60	present		2017-05-23	Brenke Sledge	South Pacific	Australia	Bass Strait	IN2017_V03_31	4150	4170	MULTIPOINT (-39.422 149.604, -39.391 149.597)					Georgieva M	Ophelina cf meyerae	Ophelina	urn:lsid:marinespecies.org:taxname:129414	Animalia	Annelida	Polychaeta	Opheliidae	Ophelina	cf. meyerae
AM	IN2017	AM W.52185	PreservedSpecimen	3	present		2017-05-23	Brenke Sledge	South Pacific	Australia	Bass Strait	IN2017_V03_31	4150	4170	MULTIPOINT (-39.422 149.604, -39.391 149.597)					Georgieva M	Ophelina bowitzi	Ophelina bowitzi	urn:lsid:marinespecies.org:taxname:598826	Animalia	Annelida	Polychaeta	Opheliidae	Ophelina	bowitzi
AM	IN2017	AM W.52185	PreservedSpecimen	2	present		2017-05-23	Brenke Sledge	South Pacific	Australia	Bass Strait	IN2017_V03_31	4150	4170	MULTIPOINT (-39.422 149.604, -39.391 149.597)					Georgieva M	Ophelina sp.	Ophelina	urn:lsid:marinespecies.org:taxname:129414	Animalia	Annelida	Polychaeta	Opheliidae	Ophelina	sp.
AM	IN2017	AM W.52185	PreservedSpecimen	1	present		2017-05-23	Brenke Sledge	South Pacific	Australia	Bass Strait	IN2017_V03_31	4150	4170	MULTIPOINT (-39.422 149.604, -39.391 149.597)					Georgieva M	Ophelina sp.	Ophelina	urn:lsid:marinespecies.org:taxname:129414	Animalia	Annelida	Polychaeta	Opheliidae	Ophelina	sp.
NHM	IN2017		PreservedSpecimen	2	present		2017-05-23	Brenke Sledge	South Pacific	Australia	Bass Strait	IN2017_V03_31	4150	4170	MULTIPOINT (-39.422 149.604, -39.391 149.597)					Georgieva M	Ophelina cf meyerae	Ophelina	urn:lsid:marinespecies.org:taxname:129414	Animalia	Annelida	Polychaeta	Opheliidae	Ophelina	cf. meyerae
NHM	IN2017		PreservedSpecimen	1	present		2017-05-23	Brenke Sledge	South Pacific	Australia	Bass Strait	IN2017_V03_31	4150	4170	MULTIPOINT (-39.422 149.604, -39.391 149.597)					Georgieva M	Ophelina bowitzi	Ophelina bowitzi	urn:lsid:marinespecies.org:taxname:598826	Animalia	Annelida	Polychaeta	Opheliidae	Ophelina	bowitzi
NHM	IN2017		PreservedSpecimen	3	present		2017-05-23	Brenke Sledge	South Pacific	Australia	Bass Strait	IN2017_V03_31	4150	4170	MULTIPOINT (-39.422 149.604, -39.391 149.597)					Georgieva M	Ophelina cf meyerae	Ophelina	urn:lsid:marinespecies.org:taxname:129414	Animalia	Annelida	Polychaeta	Opheliidae	Ophelina	cf. meyerae
NHM	IN2017		PreservedSpecimen	1	present		2017-05-23	Brenke Sledge	South Pacific	Australia	Bass Strait	IN2017_V03_31	4150	4170	MULTIPOINT (-39.422 149.604, -39.391 149.597)					Georgieva M	Ophelina bowitzi	Ophelina bowitzi	urn:lsid:marinespecies.org:taxname:598826	Animalia	Annelida	Polychaeta	Opheliidae	Ophelina	bowitzi
NHM	IN2017		PreservedSpecimen	1	present		2017-05-23	Brenke Sledge	South Pacific	Australia	Bass Strait	IN2017_V03_31	4150	4170	MULTIPOINT (-39.422 149.604, -39.391 149.597)					Georgieva M	Ophelina sp.	Ophelina	urn:lsid:marinespecies.org:taxname:129414	Animalia	Annelida	Polychaeta	Opheliidae	Ophelina	sp.
NHM	IN2017		PreservedSpecimen	2	present		2017-05-23	Brenke Sledge	South Pacific	Australia	Bass Strait	IN2017_V03_31	4150	4170	MULTIPOINT (-39.422 149.604, -39.391 149.597)					Georgieva M	Ophelina cf cirrosa	Ophelina	urn:lsid:marinespecies.org:taxname:129414	Animalia	Annelida	Polychaeta	Opheliidae	Ophelina	cf. cirrosa
AM	IN2017	ex. AM W.52716	PreservedSpecimen	2	present		2017-05-23	Brenke Sledge	South Pacific	Australia	Bass Strait	IN2017_V03_31	4150	4170	MULTIPOINT (-39.422 149.604, -39.391 149.597)					Blake J	Orbiniella sp. nov.	Orbiniella	urn:lsid:marinespecies.org:taxname:173951	Animalia	Annelida	Polychaeta	Orbiniidae	Orbiniella	sp. nov.
AM	IN2017	AM W.52308	PreservedSpecimen	1	present		2017-05-23	Brenke Sledge	South Pacific	Australia	Bass Strait	IN2017_V03_31	4150	4170	MULTIPOINT (-39.422 149.604, -39.391 149.597)					Langeneck J	Orbiniidae sp.	Orbiniidae	urn:lsid:marinespecies.org:taxname:902	Animalia	Annelida	Polychaeta	Orbiniidae		sp.
AM	IN2017	AM W.52370	PreservedSpecimen	1	present		2017-05-23	Brenke Sledge	South Pacific	Australia	Bass Strait	IN2017_V03_31	4150	4170	MULTIPOINT (-39.422 149.604, -39.391 149.597)					Zhadan A	?Leitoscoloplos spp.	Leitoscoloplos	urn:lsid:marinespecies.org:taxname:129418	Animalia	Annelida	Polychaeta	Orbiniidae	Leitoscoloplos	spp.
AM	IN2017	AM W.52307	PreservedSpecimen	1	present		2017-05-23	Brenke Sledge	South Pacific	Australia	Bass Strait	IN2017_V03_31	4150	4170	MULTIPOINT (-39.422 149.604, -39.391 149.597)					Langeneck J	Aricidea cf. simplex	Aricidea	urn:lsid:marinespecies.org:taxname:129430	Animalia	Annelida	Polychaeta	paraonidae	Aricidea	cf. simplex
AM	IN2017	AM W.52307	PreservedSpecimen	2	present		2017-05-23	Brenke Sledge	South Pacific	Australia	Bass Strait	IN2017_V03_31	4150	4170	MULTIPOINT (-39.422 149.604, -39.391 149.597)					Langeneck J	Paraonis cf. quadrilobata	Paraonis	urn:lsid:marinespecies.org:taxname:129435	Animalia	Annelida	Polychaeta	paraonidae	Paraonis	cf. quadrilobata
AM	IN2017	AM W.52312	PreservedSpecimen	1	present		2017-05-23	Brenke Sledge	South Pacific	Australia	Bass Strait	IN2017_V03_31	4150	4170	MULTIPOINT (-39.422 149.604, -39.391 149.597)					Langeneck J	Paraonis cf. quadrilobata	Paraonis	urn:lsid:marinespecies.org:taxname:129435	Animalia	Annelida	Polychaeta	paraonidae	Paraonis	cf. quadrilobata
AM	IN2017	AM W.52315	PreservedSpecimen	1	present		2017-05-23	Brenke Sledge	South Pacific	Australia	Bass Strait	IN2017_V03_31	4150	4170	MULTIPOINT (-39.422 149.604, -39.391 149.597)					Langeneck J	Paraonis cf. quadrilobata	Paraonis	urn:lsid:marinespecies.org:taxname:129435	Animalia	Annelida	Polychaeta	paraonidae	Paraonis	cf. quadrilobata
NHM	IN2017		PreservedSpecimen	2	present		2017-05-23	Brenke Sledge	South Pacific	Australia	Bass Strait	IN2017_V03_31	4150	4170	MULTIPOINT (-39.422 149.604, -39.391 149.597)					Georgieva M	Aricidea (Allia) sp.	Aricidea	urn:lsid:marinespecies.org:taxname:129430	Animalia	Annelida	Polychaeta	Paraonidae	Aricidea (Allia)	sp.
AM	IN2017		PreservedSpecimen	3	present		2017-05-23	Brenke Sledge	South Pacific	Australia	Bass Strait	IN2017_V03_31	4150	4170	MULTIPOINT (-39.422 149.604, -39.391 149.597)					Gunton L	Phyllodocidae sp.	Phyllodocidae	urn:lsid:marinespecies.org:taxname:931	Animalia	Annelida	Polychaeta	Phyllodocidae		sp.
AM	IN2017	ex AM W.52005	PreservedSpecimen	1	present		2017-05-23	Brenke Sledge	South Pacific	Australia	Bass Strait	IN2017_V03_31	4150	4170	MULTIPOINT (-39.422 149.604, -39.391 149.597)					Murray A	Polaruschakov sp.	Polaruschakov	urn:lsid:marinespecies.org:taxname:129505	Animalia	Annelida	Polychaeta	Polynoidae	Polaruschakov	sp.
AM	IN2017	AM W.51958	PreservedSpecimen	1	present		2017-05-23	Brenke Sledge	South Pacific	Australia	Bass Strait	IN2017_V03_31	4150	4170	MULTIPOINT (-39.422 149.604, -39.391 149.597)					Murray A	Macellicephalinae indet.	Macellicephalinae	urn:lsid:marinespecies.org:taxname:196343	Animalia	Annelida	Polychaeta	Polynoidae		indet.
AM	IN2017	AM W.51970	PreservedSpecimen	1	present		2017-05-23	Brenke Sledge	South Pacific	Australia	Bass Strait	IN2017_V03_31	4150	4170	MULTIPOINT (-39.422 149.604, -39.391 149.597)					Murray A	Bathyedithia sp.	Bathyedithia	urn:lsid:marinespecies.org:taxname:324915	Animalia	Annelida	Polychaeta	Polynoidae	Bathyedithia	sp.
AM	IN2017	AM W.51977	PreservedSpecimen	2	present		2017-05-23	Brenke Sledge	South Pacific	Australia	Bass Strait	IN2017_V03_31	4150	4170	MULTIPOINT (-39.422 149.604, -39.391 149.597)					Murray A	Eunoe sp. 3	Eunoe	urn:lsid:marinespecies.org:taxname:129487	Animalia	Annelida	Polychaeta	Polynoidae	Eunoe	sp.
AM	IN2017	AM W.52005	PreservedSpecimen	21	present		2017-05-23	Brenke Sledge	South Pacific	Australia	Bass Strait	IN2017_V03_31	4150	4170	MULTIPOINT (-39.422 149.604, -39.391 149.597)					Murray A	Eunoe sp.3	Eunoe	urn:lsid:marinespecies.org:taxname:129487	Animalia	Annelida	Polychaeta	Polynoidae	Eunoe	sp.
AM	IN2017	AM W.52623	PreservedSpecimen	4	present		2017-05-23	Brenke Sledge	South Pacific	Australia	Bass Strait	IN2017_V03_31	4150	4170	MULTIPOINT (-39.422 149.604, -39.391 149.597)					Murray A	Macellicephalinae sp. 1	Macellicephalinae	urn:lsid:marinespecies.org:taxname:196343	Animalia	Annelida	Polychaeta	Polynoidae		sp. 1
AM	IN2017	AM W.52132	PreservedSpecimen	1	present		2017-05-23	Brenke Sledge	South Pacific	Australia	Bass Strait	IN2017_V03_31	4150	4170	MULTIPOINT (-39.422 149.604, -39.391 149.597)					Murray A	Jasmineira sp. 2	Jasmineira	urn:lsid:marinespecies.org:taxname:129533	Animalia	Annelida	Polychaeta	Sabellidae	Jasmineira	sp. 2
AM	IN2017	AM W.52557	PreservedSpecimen	1	present		2017-05-23	Brenke Sledge	South Pacific	Australia	Bass Strait	IN2017_V03_31	4150	4170	MULTIPOINT (-39.422 149.604, -39.391 149.597)					Jimi N	Flabelligena sp. nov. 1	Flabelligena	urn:lsid:marinespecies.org:taxname:325157	Animalia	Annelida	Polychaeta	Acrocirridae	Flabelligena	sp. nov.
AM	IN2017	AM W.52558	PreservedSpecimen	2	present		2017-05-23	Brenke Sledge	South Pacific	Australia	Bass Strait	IN2017_V03_31	4150	4170	MULTIPOINT (-39.422 149.604, -39.391 149.597)					Jimi N	Flabelligena sp. nov. 1	Flabelligena	urn:lsid:marinespecies.org:taxname:325157	Animalia	Annelida	Polychaeta	Acrocirridae	Flabelligena	sp. nov.
NHM	IN2017		PreservedSpecimen	1	present		2017-05-23	Brenke Sledge	South Pacific	Australia	Bass Strait	IN2017_V03_31	4150	4170	MULTIPOINT (-39.422 149.604, -39.391 149.597)					Georgieva M	Scalibregmatidae sp.	Scalibregmatidae	urn:lsid:marinespecies.org:taxname:925	Animalia	Annelida	Polychaeta	Scalibregmatidae		sp.
NHM	IN2017		PreservedSpecimen	2	present		2017-05-23	Brenke Sledge	South Pacific	Australia	Bass Strait	IN2017_V03_31	4150	4170	MULTIPOINT (-39.422 149.604, -39.391 149.597)					Georgieva M	Scalibregmatidae sp.	Scalibregmatidae	urn:lsid:marinespecies.org:taxname:925	Animalia	Annelida	Polychaeta	Scalibregmatidae		sp.
AM	IN2017	ex AM W.51970	PreservedSpecimen	1	present		2017-05-23	Brenke Sledge	South Pacific	Australia	Bass Strait	IN2017_V03_31	4150	4170	MULTIPOINT (-39.422 149.604, -39.391 149.597)					Murray A	Sigalioninae sp. 1	Sigalioninae	urn:lsid:marinespecies.org:taxname:943	Animalia	Annelida	Polychaeta	Sigalionidae		sp.
AM	IN2017	AM W.51966	PreservedSpecimen	1	present		2017-05-23	Brenke Sledge	South Pacific	Australia	Bass Strait	IN2017_V03_31	4150	4170	MULTIPOINT (-39.422 149.604, -39.391 149.597)					Murray A	Pholoe sp.	Pholoe	urn:lsid:marinespecies.org:taxname:129439	Animalia	Annelida	Polychaeta	Sigalionidae	Pholoe	sp.
AM	IN2017	AM W.52136	PreservedSpecimen	1	present		2017-05-23	Brenke Sledge	South Pacific	Australia	Bass Strait	IN2017_V03_31	4150	4170	MULTIPOINT (-39.422 149.604, -39.391 149.597)					Murray A	Pholoe sp.	Pholoe	urn:lsid:marinespecies.org:taxname:129439	Animalia	Annelida	Polychaeta	Sigalionidae	Pholoe	sp.
AM	IN2017	AM W.52145	PreservedSpecimen	1	present		2017-05-23	Brenke Sledge	South Pacific	Australia	Bass Strait	IN2017_V03_31	4150	4170	MULTIPOINT (-39.422 149.604, -39.391 149.597)					Murray A	Pholoe sp.	Pholoe	urn:lsid:marinespecies.org:taxname:129439	Animalia	Annelida	Polychaeta	Sigalionidae	Pholoe	sp.
AM	IN2017	AM W.52149	PreservedSpecimen	16	present		2017-05-23	Brenke Sledge	South Pacific	Australia	Bass Strait	IN2017_V03_31	4150	4170	MULTIPOINT (-39.422 149.604, -39.391 149.597)					Murray A	Sigalioninae sp. 1	Sigalioninae	urn:lsid:marinespecies.org:taxname:943	Animalia	Annelida	Polychaeta	Sigalionidae		sp.
AM	IN2017	AM W.52155	PreservedSpecimen	2	present		2017-05-23	Brenke Sledge	South Pacific	Australia	Bass Strait	IN2017_V03_31	4150	4170	MULTIPOINT (-39.422 149.604, -39.391 149.597)					Murray A	Sigalioninae sp. 1	Sigalioninae	urn:lsid:marinespecies.org:taxname:943	Animalia	Annelida	Polychaeta	Sigalionidae		sp.
AM	IN2017	AM W.52159	PreservedSpecimen	1	present		2017-05-23	Brenke Sledge	South Pacific	Australia	Bass Strait	IN2017_V03_31	4150	4170	MULTIPOINT (-39.422 149.604, -39.391 149.597)					Murray A	Sigalioninae sp. 1	Sigalioninae	urn:lsid:marinespecies.org:taxname:943	Animalia	Annelida	Polychaeta	Sigalionidae		sp.
AM	IN2017	AM W.52160	PreservedSpecimen	62	present		2017-05-23	Brenke Sledge	South Pacific	Australia	Bass Strait	IN2017_V03_31	4150	4170	MULTIPOINT (-39.422 149.604, -39.391 149.597)					Murray A	Pholoe sp.	Pholoe	urn:lsid:marinespecies.org:taxname:129439	Animalia	Annelida	Polychaeta	Sigalionidae	Pholoe	sp.
AM	IN2017	AM W.52164	PreservedSpecimen	3	present		2017-05-23	Brenke Sledge	South Pacific	Australia	Bass Strait	IN2017_V03_31	4150	4170	MULTIPOINT (-39.422 149.604, -39.391 149.597)					Murray A	Sigalioninae sp. 1	Sigalioninae	urn:lsid:marinespecies.org:taxname:943	Animalia	Annelida	Polychaeta	Sigalionidae		sp.
AM	IN2017		PreservedSpecimen	1	present		2017-05-23	Brenke Sledge	South Pacific	Australia	Bass Strait	IN2017_V03_31	4150	4170	MULTIPOINT (-39.422 149.604, -39.391 149.597)					Murray A	Pholoe sp.	Pholoe	urn:lsid:marinespecies.org:taxname:129439	Animalia	Annelida	Polychaeta	Sigalionidae	Pholoe	sp.
AM	IN2017	AM W.52288	PreservedSpecimen	1	present		2017-05-23	Brenke Sledge	South Pacific	Australia	Bass Strait	IN2017_V03_31	4150	4170	MULTIPOINT (-39.422 149.604, -39.391 149.597)					Capa M	Sphaerephesia sp. nov. 1	Sphaerephesia	urn:lsid:marinespecies.org:taxname:325025	Animalia	Annelida	Polychaeta	Sphaerodoridae	Sphaerephesia	sp. nov.
AM	IN2017	AM W.52290	PreservedSpecimen	2	present		2017-05-23	Brenke Sledge	South Pacific	Australia	Bass Strait	IN2017_V03_31	4150	4170	MULTIPOINT (-39.422 149.604, -39.391 149.597)					Capa M	Sphaerephesia sp. nov. 1	Sphaerephesia	urn:lsid:marinespecies.org:taxname:325025	Animalia	Annelida	Polychaeta	Sphaerodoridae	Sphaerephesia	sp. nov.
AM	IN2017	AM W.52290	PreservedSpecimen	2	present		2017-05-23	Brenke Sledge	South Pacific	Australia	Bass Strait	IN2017_V03_31	4150	4170	MULTIPOINT (-39.422 149.604, -39.391 149.597)					Capa M	Sphaerephesia sp. nov. 3	Sphaerephesia	urn:lsid:marinespecies.org:taxname:325025	Animalia	Annelida	Polychaeta	Sphaerodoridae	Sphaerephesia	sp. nov.
AM	IN2017	AM W.52297	PreservedSpecimen	14	present		2017-05-23	Brenke Sledge	South Pacific	Australia	Bass Strait	IN2017_V03_31	4150	4170	MULTIPOINT (-39.422 149.604, -39.391 149.597)					Capa M	Sphaerephesia sp. nov. 1	Sphaerephesia	urn:lsid:marinespecies.org:taxname:325025	Animalia	Annelida	Polychaeta	Sphaerodoridae	Sphaerephesia	sp. nov.
AM	IN2017	AM W.52230	PreservedSpecimen	1	present		2017-05-23	Brenke Sledge	South Pacific	Australia	Bass Strait	IN2017_V03_31	4150	4170	MULTIPOINT (-39.422 149.604, -39.391 149.597)					Meissner K	Aurospio cf. dibranchiata	Aurospio	urn:lsid:marinespecies.org:taxname:129608	Animalia	Annelida	Polychaeta	Spionidae	Aurospio	cf. dibranchiata
AM	IN2017	AM W.52231	PreservedSpecimen	1	present		2017-05-23	Brenke Sledge	South Pacific	Australia	Bass Strait	IN2017_V03_31	4150	4170	MULTIPOINT (-39.422 149.604, -39.391 149.597)					Meissner K	Laonice cf. blakei	Laonice	urn:lsid:marinespecies.org:taxname:129613	Animalia	Annelida	Polychaeta	Spionidae	Laonice	cf. blakei
AM	IN2017	AM W.52235	PreservedSpecimen	2	present		2017-05-23	Brenke Sledge	South Pacific	Australia	Bass Strait	IN2017_V03_31	4150	4170	MULTIPOINT (-39.422 149.604, -39.391 149.597)					Meissner K	Aurospio cf. dibranchiata	Aurospio	urn:lsid:marinespecies.org:taxname:129608	Animalia	Annelida	Polychaeta	Spionidae	Aurospio	cf. dibranchiata
NHM	IN2017		PreservedSpecimen	1	present		2017-05-23	Brenke Sledge	South Pacific	Australia	Bass Strait	IN2017_V03_31	4150	4170	MULTIPOINT (-39.422 149.604, -39.391 149.597)					Georgieva M	Spionidae sp.	Spionidae	urn:lsid:marinespecies.org:taxname:913	Animalia	Annelida	Polychaeta	Spionidae		sp.
NHM	IN2017		PreservedSpecimen	3	present		2017-05-23	Brenke Sledge	South Pacific	Australia	Bass Strait	IN2017_V03_31	4150	4170	MULTIPOINT (-39.422 149.604, -39.391 149.597)					Georgieva M	Aurospio cf. dibranchiata	Aurospio	urn:lsid:marinespecies.org:taxname:129608	Animalia	Annelida	Polychaeta	Spionidae	Aurospio	cf. dibranchiata
NHM	IN2017		PreservedSpecimen	2	present		2017-05-23	Brenke Sledge	South Pacific	Australia	Bass Strait	IN2017_V03_31	4150	4170	MULTIPOINT (-39.422 149.604, -39.391 149.597)					Georgieva M	Anguillosyllis cf. capensis	Anguillosyllis	urn:lsid:marinespecies.org:taxname:325027	Animalia	Annelida	Polychaeta	Syllidae	Anguillosyllis	cf. capensis
NHM	IN2017		PreservedSpecimen	1	present		2017-05-23	Brenke Sledge	South Pacific	Australia	Bass Strait	IN2017_V03_31	4150	4170	MULTIPOINT (-39.422 149.604, -39.391 149.597)					Georgieva M	Anguillosyllis cf. capensis	Anguillosyllis	urn:lsid:marinespecies.org:taxname:325027	Animalia	Annelida	Polychaeta	Syllidae	Anguillosyllis	cf. capensis
AM	IN2017		PreservedSpecimen	3	present		2017-05-23	Brenke Sledge	South Pacific	Australia	Bass Strait	IN2017_V03_31	4150	4170	MULTIPOINT (-39.422 149.604, -39.391 149.597)					Murray A	Anguillosyllis sp.	Anguillosyllis	urn:lsid:marinespecies.org:taxname:325027	Animalia	Annelida	Polychaeta	Syllidae	Anguillosyllis	sp.
AM	IN2017		PreservedSpecimen	1	present		2017-05-23	Brenke Sledge	South Pacific	Australia	Bass Strait	IN2017_V03_31	4150	4170	MULTIPOINT (-39.422 149.604, -39.391 149.597)					Murray A	Anguillosyllis sp.	Anguillosyllis	urn:lsid:marinespecies.org:taxname:325027	Animalia	Annelida	Polychaeta	Syllidae	Anguillosyllis	sp.
AM	IN2017	AM W.52544	PreservedSpecimen	1	present		2017-05-23	Brenke Sledge	South Pacific	Australia	Bass Strait	IN2017_V03_31	4150	4170	MULTIPOINT (-39.422 149.604, -39.391 149.597)					Gunton L	Travisia sp. 1	Travisia	urn:lsid:marinespecies.org:taxname:129417	Animalia	Annelida	Polychaeta	Travisiidae	Travisia	sp.
AM	IN2017		PreservedSpecimen	4	present		2017-05-23	Brenke Sledge	South Pacific	Australia	Bass Strait	IN2017_V03_31	4150	4170	MULTIPOINT (-39.422 149.604, -39.391 149.597)					Gunton L	Sipuncula sp.	Sipuncula	urn:lsid:marinespecies.org:taxname:1268	Animalia	Annelida	Sipuncula			sp.
AM	IN2017	AM W.52690	PreservedSpecimen	3	present		2017-05-23	Brenke Sledge	South Pacific	Australia	Bass Strait	IN2017_V03_31	4150	4170	MULTIPOINT (-39.422 149.604, -39.391 149.597)					Blake J	Oligobregma sp. nov. 1	Oligobregma	urn:lsid:marinespecies.org:taxname:324770	Animalia	Annelida	Polychaeta	Scalibregmatidae	Oligobregma	sp. nov.
AM	IN2017	AM W.52691	PreservedSpecimen	60	present		2017-05-23	Brenke Sledge	South Pacific	Australia	Bass Strait	IN2017_V03_31	4150	4170	MULTIPOINT (-39.422 149.604, -39.391 149.597)					Blake J	Oligobregma sp. nov. 1	Oligobregma	urn:lsid:marinespecies.org:taxname:324770	Animalia	Annelida	Polychaeta	Scalibregmatidae	Oligobregma	sp. nov.
AM	IN2017	AM W.52692	PreservedSpecimen	3	present		2017-05-23	Brenke Sledge	South Pacific	Australia	Bass Strait	IN2017_V03_31	4150	4170	MULTIPOINT (-39.422 149.604, -39.391 149.597)					Blake J	Oligobregma sp. nov. 1	Oligobregma	urn:lsid:marinespecies.org:taxname:324770	Animalia	Annelida	Polychaeta	Scalibregmatidae	Oligobregma	sp. nov.
AM	IN2017	AM W.52693	PreservedSpecimen	2	present		2017-05-23	Brenke Sledge	South Pacific	Australia	Bass Strait	IN2017_V03_31	4150	4170	MULTIPOINT (-39.422 149.604, -39.391 149.597)					Blake J	Oligobregma sp. nov. 1	Oligobregma	urn:lsid:marinespecies.org:taxname:324770	Animalia	Annelida	Polychaeta	Scalibregmatidae	Oligobregma	sp. nov.
AM	IN2017	AM W.50376	PreservedSpecimen	1	present		2017-05-24	CSIRO Four Metre Beam Trawl	South Pacific	Australia	East Gippsland CMR	IN2017_V03_32	3850	3853	MULTIPOINT (-38.479 150.185, -38.453 150.186)					Gunton L	Jugamphicteis galathea	Jugamphicteis galathea	urn:lsid:marinespecies.org:taxname:328527	Animalia	Annelida	Polychaeta	Ampharetidae	Jugamphicteis	galathea
AM	IN2017	AM W.50377	PreservedSpecimen	1	present		2017-05-24	CSIRO Four Metre Beam Trawl	South Pacific	Australia	East Gippsland CMR	IN2017_V03_32	3850	3853	MULTIPOINT (-38.479 150.185, -38.453 150.186)					Alvestad T	Jugamphicteis galathea	Jugamphicteis galathea	urn:lsid:marinespecies.org:taxname:328527	Animalia	Annelida	Polychaeta	Ampharetidae	Jugamphicteis	galathea
AM	IN2017	AM W.50432	PreservedSpecimen	1	present		2017-05-24	CSIRO Four Metre Beam Trawl	South Pacific	Australia	East Gippsland CMR	IN2017_V03_32	3850	3853	MULTIPOINT (-38.479 150.185, -38.453 150.186)					Gunton L	Amage tasmanensis	Amage tasmanensis	urn:lsid:marinespecies.org:taxname:851795	Animalia	Annelida	Polychaeta	Ampharetidae	Amage	tasmanensis
AM	IN2017		PreservedSpecimen	7	present		2017-05-24	CSIRO Four Metre Beam Trawl	South Pacific	Australia	East Gippsland CMR	IN2017_V03_32	3850	3853	MULTIPOINT (-38.479 150.185, -38.453 150.186)					Wilson R & Murray A	Laetmonice yarramba	Laetmonice yarramba	urn:lsid:marinespecies.org:taxname:880000	Animalia	Annelida	Polychaeta	Aphroditidae	Laetmonice	yarramba
AM	IN2017	AM W.49499	PreservedSpecimen	1	present		2017-05-24	CSIRO Four Metre Beam Trawl	South Pacific	Australia	East Gippsland CMR	IN2017_V03_32	3850	3853	MULTIPOINT (-38.479 150.185, -38.453 150.186)					Wilson R & Murray A	Laetmonice yarramba	Laetmonice yarramba	urn:lsid:marinespecies.org:taxname:880000	Animalia	Annelida	Polychaeta	Aphroditidae	Laetmonice	yarramba
AM	IN2017	AM W.49536	PreservedSpecimen	40	present		2017-05-24	CSIRO Four Metre Beam Trawl	South Pacific	Australia	East Gippsland CMR	IN2017_V03_32	3850	3853	MULTIPOINT (-38.479 150.185, -38.453 150.186)					Wilson R & Murray A	Laetmonice yarramba	Laetmonice yarramba	urn:lsid:marinespecies.org:taxname:880000	Animalia	Annelida	Polychaeta	Aphroditidae	Laetmonice	yarramba
AM	IN2017	AM W.49592	PreservedSpecimen	1	present		2017-05-24	CSIRO Four Metre Beam Trawl	South Pacific	Australia	East Gippsland CMR	IN2017_V03_32	3850	3853	MULTIPOINT (-38.479 150.185, -38.453 150.186)					Schulze A	Sipuncula sp.	Sipuncula	urn:lsid:marinespecies.org:taxname:1268	Animalia	Annelida	Sipuncula			sp.
AM	IN2017	AM W.50588	PreservedSpecimen	1	present		2017-05-24	CSIRO Four Metre Beam Trawl	South Pacific	Australia	East Gippsland CMR	IN2017_V03_32	3850	3853	MULTIPOINT (-38.479 150.185, -38.453 150.186)					Kongsrud J	Maldanella sp. 2	Maldanella	urn:lsid:marinespecies.org:taxname:129353	Animalia	Annelida	Polychaeta	Maldanidae	Maldanella	sp.
AM	IN2017	AM W.50608	PreservedSpecimen	1	present		2017-05-24	CSIRO Four Metre Beam Trawl	South Pacific	Australia	East Gippsland CMR	IN2017_V03_32	3850	3853	MULTIPOINT (-38.479 150.185, -38.453 150.186)					Kongsrud J	Maldanella sp. 2	Maldanella	urn:lsid:marinespecies.org:taxname:129353	Animalia	Annelida	Polychaeta	Maldanidae	Maldanella	sp.
AM	IN2017		PreservedSpecimen	1	present		2017-05-24	CSIRO Four Metre Beam Trawl	South Pacific	Australia	East Gippsland CMR	IN2017_V03_32	3850	3853	MULTIPOINT (-38.479 150.185, -38.453 150.186)					Wilson R	Neanthes cf. bassi	Neanthes	urn:lsid:marinespecies.org:taxname:129378	Animalia	Annelida	Polychaeta	Nereididae	Neanthes	cf. bassi
AM	IN2017		PreservedSpecimen	2	present		2017-05-24	CSIRO Four Metre Beam Trawl	South Pacific	Australia	East Gippsland CMR	IN2017_V03_32	3850	3853	MULTIPOINT (-38.479 150.185, -38.453 150.186)					Wilson R	Neanthes cf. bassi	Neanthes	urn:lsid:marinespecies.org:taxname:129378	Animalia	Annelida	Polychaeta	Nereididae	Neanthes	cf. bassi
AM	IN2017	AM W.50600	PreservedSpecimen	2	present		2017-05-24	CSIRO Four Metre Beam Trawl	South Pacific	Australia	East Gippsland CMR	IN2017_V03_32	3850	3853	MULTIPOINT (-38.479 150.185, -38.453 150.186)					Kongsrud J	Notoproctus sp. 3	Notoproctus	urn:lsid:marinespecies.org:taxname:129358	Animalia	Annelida	Polychaeta	Maldanidae	Notoproctus	sp.
AM	IN2017	AM W.51573	PreservedSpecimen	1	present		2017-05-24	CSIRO Four Metre Beam Trawl	South Pacific	Australia	East Gippsland CMR	IN2017_V03_32	3850	3853	MULTIPOINT (-38.479 150.185, -38.453 150.186)					Blake J	Scalibregmatidae sp.	Scalibregmatidae	urn:lsid:marinespecies.org:taxname:925	Animalia	Annelida	Polychaeta	Scalibregmatidae		sp.
AM	IN2017	AM W.52709	PreservedSpecimen	1	present		2017-05-24	Brenke Sledge	South Pacific	Australia	East Gippsland CMR	IN2017_V03_33	4064	4107	MULTIPOINT (-38.521 150.213, -38.498 150.207)					Blake J	Aphelochaeta spp. nov.	Aphelochaeta	urn:lsid:marinespecies.org:taxname:129240	Animalia	Annelida	Polychaeta	Cirratulidae	Aphelochaeta	spp. nov.
AM	IN2017	AM W.52709	PreservedSpecimen	1	present		2017-05-24	Brenke Sledge	South Pacific	Australia	East Gippsland CMR	IN2017_V03_33	4064	4107	MULTIPOINT (-38.521 150.213, -38.498 150.207)					Blake J	Chaetozone spp. nov	Chaetozone	urn:lsid:marinespecies.org:taxname:129242	Animalia	Annelida	Polychaeta	Cirratulidae	Chaetozone	spp. nov.
AM	IN2017	AM W.52709	PreservedSpecimen	3	present		2017-05-24	Brenke Sledge	South Pacific	Australia	East Gippsland CMR	IN2017_V03_33	4064	4107	MULTIPOINT (-38.521 150.213, -38.498 150.207)					Blake J	Cirratulidae sp.	Cirratulidae	urn:lsid:marinespecies.org:taxname:919	Animalia	Annelida	Polychaeta	Cirratulidae		sp.
AM	IN2017	AM W.52559	PreservedSpecimen	1	present		2017-05-24	Brenke Sledge	South Pacific	Australia	East Gippsland CMR	IN2017_V03_33	4064	4107	MULTIPOINT (-38.521 150.213, -38.498 150.207)					Jimi N	Diplocirrus sp. nov. 1	Diplocirrus	urn:lsid:marinespecies.org:taxname:129290	Animalia	Annelida	Polychaeta	Flabelligeridae	Diplocirrus	sp. nov.
AM	IN2017	AM W.52559	PreservedSpecimen	2	present		2017-05-24	Brenke Sledge	South Pacific	Australia	East Gippsland CMR	IN2017_V03_33	4064	4107	MULTIPOINT (-38.521 150.213, -38.498 150.207)					Jimi N	Flabelligena sp. nov. 1	Flabelligena	urn:lsid:marinespecies.org:taxname:325157	Animalia	Annelida	Polychaeta	Acrocirridae	Flabelligena	sp. nov.
AM	IN2017	AM W.52560	PreservedSpecimen	3	present		2017-05-24	Brenke Sledge	South Pacific	Australia	East Gippsland CMR	IN2017_V03_33	4064	4107	MULTIPOINT (-38.521 150.213, -38.498 150.207)					Jimi N	Flabelligena sp. nov. 1	Flabelligena	urn:lsid:marinespecies.org:taxname:325157	Animalia	Annelida	Polychaeta	Acrocirridae	Flabelligena	sp. nov.
AM	IN2017	AM W.52560	PreservedSpecimen	3	present		2017-05-24	Brenke Sledge	South Pacific	Australia	East Gippsland CMR	IN2017_V03_33	4064	4107	MULTIPOINT (-38.521 150.213, -38.498 150.207)					Jimi N	Flabelligena sp. nov. 3	Flabelligena	urn:lsid:marinespecies.org:taxname:325157	Animalia	Annelida	Polychaeta	Acrocirridae	Flabelligena	sp. nov.
AM	IN2017	AM W.51914	PreservedSpecimen	3	present		2017-05-24	Brenke Sledge	South Pacific	Australia	East Gippsland CMR	IN2017_V03_33	4064	4107	MULTIPOINT (-38.521 150.213, -38.498 150.207)					Georgieva M	Ampharetidae sp.	Ampharetidae	urn:lsid:marinespecies.org:taxname:981	Animalia	Annelida	Polychaeta	Ampharetidae		sp.
AM	IN2017		PreservedSpecimen	4	present		2017-05-24	Brenke Sledge	South Pacific	Australia	East Gippsland CMR	IN2017_V03_33	4064	4107	MULTIPOINT (-38.521 150.213, -38.498 150.207)					Gunton L	Ampharetidae sp.	Ampharetidae	urn:lsid:marinespecies.org:taxname:981	Animalia	Annelida	Polychaeta	Ampharetidae		sp.
AM	IN2017		PreservedSpecimen	17	present		2017-05-24	Brenke Sledge	South Pacific	Australia	East Gippsland CMR	IN2017_V03_33	4064	4107	MULTIPOINT (-38.521 150.213, -38.498 150.207)					Gunton L	Ampharetidae sp.	Ampharetidae	urn:lsid:marinespecies.org:taxname:981	Animalia	Annelida	Polychaeta	Ampharetidae		sp.
AM	IN2017		PreservedSpecimen	3	present		2017-05-24	Brenke Sledge	South Pacific	Australia	East Gippsland CMR	IN2017_V03_33	4064	4107	MULTIPOINT (-38.521 150.213, -38.498 150.207)					Murray A	Laetmonice yarramba	Laetmonice yarramba	urn:lsid:marinespecies.org:taxname:880000	Animalia	Annelida	Polychaeta	Aphroditidae	Laetmonice	yarramba
AM	IN2017	AM W.52375	PreservedSpecimen	1	present		2017-05-24	Brenke Sledge	South Pacific	Australia	East Gippsland CMR	IN2017_V03_33	4064	4107	MULTIPOINT (-38.521 150.213, -38.498 150.207)					Zhadan A	Capitellidae sp.	Capitellidae	urn:lsid:marinespecies.org:taxname:921	Animalia	Annelida	Polychaeta	Capitellidae		sp.
AM	IN2017		PreservedSpecimen	7	present		2017-05-24	Brenke Sledge	South Pacific	Australia	East Gippsland CMR	IN2017_V03_33	4064	4107	MULTIPOINT (-38.521 150.213, -38.498 150.207)					Gunton L	Fauveliopsidae sp.	Fauveliopsidae	urn:lsid:marinespecies.org:taxname:978	Animalia	Annelida	Polychaeta	Fauveliopsidae		sp.
NHM	IN2017		PreservedSpecimen	1	present		2017-05-24	Brenke Sledge	South Pacific	Australia	East Gippsland CMR	IN2017_V03_33	4064	4107	MULTIPOINT (-38.521 150.213, -38.498 150.207)					Georgieva M	Flabelligeridae sp.	Flabelligeridae	urn:lsid:marinespecies.org:taxname:976	Animalia	Annelida	Polychaeta	Flabelligeridae		sp.
NHM	IN2017		PreservedSpecimen	2	present		2017-05-24	Brenke Sledge	South Pacific	Australia	East Gippsland CMR	IN2017_V03_33	4064	4107	MULTIPOINT (-38.521 150.213, -38.498 150.207)					Georgieva M	Flabelligeridae sp.	Flabelligeridae	urn:lsid:marinespecies.org:taxname:976	Animalia	Annelida	Polychaeta	Flabelligeridae		sp.
NHM	IN2017		PreservedSpecimen	1	present		2017-05-24	Brenke Sledge	South Pacific	Australia	East Gippsland CMR	IN2017_V03_33	4064	4107	MULTIPOINT (-38.521 150.213, -38.498 150.207)					Georgieva M	Glyceridae sp.	Glyceridae	urn:lsid:marinespecies.org:taxname:952	Animalia	Annelida	Polychaeta	Glyceridae		sp.
AM	IN2017	AM W.52676	PreservedSpecimen	1	present		2017-05-24	Brenke Sledge	South Pacific	Australia	East Gippsland CMR	IN2017_V03_33	4064	4107	MULTIPOINT (-38.521 150.213, -38.498 150.207)					Böggemann M	Bathyglycinde profunda	Bathyglycinde profunda	urn:lsid:marinespecies.org:taxname:240611	Animalia	Annelida	Polychaeta	Goniadidae	Bathyglycinde	profunda
AM	IN2017	AM W.50137	PreservedSpecimen	1	present		2017-05-24	Brenke Sledge	South Pacific	Australia	East Gippsland CMR	IN2017_V03_33	4064	4107	MULTIPOINT (-38.521 150.213, -38.498 150.207)					Borisova P & Budaeva N	Cenogenus sp. nov	Cenogenus	urn:lsid:marinespecies.org:taxname:324718	Animalia	Annelida	Polychaeta	Lumbrineridae	Cenogenus	sp. nov.
NHM	IN2017		PreservedSpecimen	1	present		2017-05-24	Brenke Sledge	South Pacific	Australia	East Gippsland CMR	IN2017_V03_33	4064	4107	MULTIPOINT (-38.521 150.213, -38.498 150.207)					Georgieva M	Maldanidae sp.	Maldanidae	urn:lsid:marinespecies.org:taxname:923	Animalia	Annelida	Polychaeta	Maldanidae		sp.
NHM	IN2017		PreservedSpecimen	1	present		2017-05-24	Brenke Sledge	South Pacific	Australia	East Gippsland CMR	IN2017_V03_33	4064	4107	MULTIPOINT (-38.521 150.213, -38.498 150.207)					Georgieva M	Maldanidae sp.	Maldanidae	urn:lsid:marinespecies.org:taxname:923	Animalia	Annelida	Polychaeta	Maldanidae		sp.
AM	IN2017		PreservedSpecimen	1	present		2017-05-24	Brenke Sledge	South Pacific	Australia	East Gippsland CMR	IN2017_V03_33	4064	4107	MULTIPOINT (-38.521 150.213, -38.498 150.207)					Gunton L	Maldanidae sp.	Maldanidae	urn:lsid:marinespecies.org:taxname:923	Animalia	Annelida	Polychaeta	Maldanidae		sp.
NHM	IN2017		PreservedSpecimen	1	present		2017-05-24	Brenke Sledge	South Pacific	Australia	East Gippsland CMR	IN2017_V03_33	4064	4107	MULTIPOINT (-38.521 150.213, -38.498 150.207)					Georgieva M	Aglaophamus sp.	Aglaophamus	urn:lsid:marinespecies.org:taxname:129366	Animalia	Annelida	Polychaeta	Nephtyidae	Aglaophamus	sp.
AM	IN2017		PreservedSpecimen	1	present		2017-05-24	Brenke Sledge	South Pacific	Australia	East Gippsland CMR	IN2017_V03_33	4064	4107	MULTIPOINT (-38.521 150.213, -38.498 150.207)					Murray A	Aglaophamus sp.	Aglaophamus	urn:lsid:marinespecies.org:taxname:129366	Animalia	Annelida	Polychaeta	Nephtyidae	Aglaophamus	sp.
AM	IN2017		PreservedSpecimen	1	present		2017-05-24	Brenke Sledge	South Pacific	Australia	East Gippsland CMR	IN2017_V03_33	4064	4107	MULTIPOINT (-38.521 150.213, -38.498 150.207)					Murray A	Aglaophamus sp.	Aglaophamus	urn:lsid:marinespecies.org:taxname:129366	Animalia	Annelida	Polychaeta	Nephtyidae	Aglaophamus	sp.
AM	IN2017		PreservedSpecimen	3	present		2017-05-24	Brenke Sledge	South Pacific	Australia	East Gippsland CMR	IN2017_V03_33	4064	4107	MULTIPOINT (-38.521 150.213, -38.498 150.207)					Murray A	Micronephthys sp. 1	Micronephthys	urn:lsid:marinespecies.org:taxname:129368	Animalia	Annelida	Polychaeta	Nephtyidae	Micronephthys	sp.
AM	IN2017		PreservedSpecimen	2	present		2017-05-24	Brenke Sledge	South Pacific	Australia	East Gippsland CMR	IN2017_V03_33	4064	4107	MULTIPOINT (-38.521 150.213, -38.498 150.207)					Murray A	Aglaophamus sp.	Aglaophamus	urn:lsid:marinespecies.org:taxname:129366	Animalia	Annelida	Polychaeta	Nephtyidae	Aglaophamus	sp.
NHM	IN2017		PreservedSpecimen	1	present		2017-05-24	Brenke Sledge	South Pacific	Australia	East Gippsland CMR	IN2017_V03_33	4064	4107	MULTIPOINT (-38.521 150.213, -38.498 150.207)					Ramos D	Nereididae sp.	Nereididae	urn:lsid:marinespecies.org:taxname:22496	Animalia	Annelida	Polychaeta	Nereididae		sp.
AM	IN2017	AM W.52179	PreservedSpecimen	1	present		2017-05-24	Brenke Sledge	South Pacific	Australia	East Gippsland CMR	IN2017_V03_33	4064	4107	MULTIPOINT (-38.521 150.213, -38.498 150.207)					Georgieva M	Ophelina sp.	Ophelina	urn:lsid:marinespecies.org:taxname:129414	Animalia	Annelida	Polychaeta	Opheliidae	Ophelina	sp.
NHM	IN2017		PreservedSpecimen	1	present		2017-05-24	Brenke Sledge	South Pacific	Australia	East Gippsland CMR	IN2017_V03_33	4064	4107	MULTIPOINT (-38.521 150.213, -38.498 150.207)					Georgieva M	Ophelina cf meyerae	Ophelina	urn:lsid:marinespecies.org:taxname:129414	Animalia	Annelida	Polychaeta	Opheliidae	Ophelina	cf. meyerae
NHM	IN2017		PreservedSpecimen	1	present		2017-05-24	Brenke Sledge	South Pacific	Australia	East Gippsland CMR	IN2017_V03_33	4064	4107	MULTIPOINT (-38.521 150.213, -38.498 150.207)					Georgieva M	Ophelina sp.	Ophelina	urn:lsid:marinespecies.org:taxname:129414	Animalia	Annelida	Polychaeta	Opheliidae	Ophelina	sp.
NHM	IN2017		PreservedSpecimen	1	present		2017-05-24	Brenke Sledge	South Pacific	Australia	East Gippsland CMR	IN2017_V03_33	4064	4107	MULTIPOINT (-38.521 150.213, -38.498 150.207)					Georgieva M	Ophelina sp.	Ophelina	urn:lsid:marinespecies.org:taxname:129414	Animalia	Annelida	Polychaeta	Opheliidae	Ophelina	sp.
AM	IN2017	AM W.52234	PreservedSpecimen	1	present		2017-05-24	Brenke Sledge	South Pacific	Australia	East Gippsland CMR	IN2017_V03_33	4064	4107	MULTIPOINT (-38.521 150.213, -38.498 150.207)					Meissner K	Paraonidae sp.	Paraonidae	urn:lsid:marinespecies.org:taxname:903	Animalia	Annelida	Polychaeta	Paraonidae		sp.
AM	IN2017	AM W.52306	PreservedSpecimen	1	present		2017-05-24	Brenke Sledge	South Pacific	Australia	East Gippsland CMR	IN2017_V03_33	4064	4107	MULTIPOINT (-38.521 150.213, -38.498 150.207)					Langeneck J	Paraonis cf. quadrilobata	Paraonis	urn:lsid:marinespecies.org:taxname:129435	Animalia	Annelida	Polychaeta	paraonidae	Paraonis	cf. quadrilobata
AM	IN2017	AM W.52311	PreservedSpecimen	4	present		2017-05-24	Brenke Sledge	South Pacific	Australia	East Gippsland CMR	IN2017_V03_33	4064	4107	MULTIPOINT (-38.521 150.213, -38.498 150.207)					Langeneck J	Paraonella sp. 1	Paraonella	urn:lsid:marinespecies.org:taxname:147078	Animalia	Annelida	Polychaeta	paraonidae	Paraonella	sp.
AM	IN2017	AM W.52311	PreservedSpecimen	1	present		2017-05-24	Brenke Sledge	South Pacific	Australia	East Gippsland CMR	IN2017_V03_33	4064	4107	MULTIPOINT (-38.521 150.213, -38.498 150.207)					Langeneck J	Paraonis cf. quadrilobata	Paraonis	urn:lsid:marinespecies.org:taxname:129435	Animalia	Annelida	Polychaeta	paraonidae	Paraonis	cf. quadrilobata
NHM	IN2017		PreservedSpecimen	2	present		2017-05-24	Brenke Sledge	South Pacific	Australia	East Gippsland CMR	IN2017_V03_33	4064	4107	MULTIPOINT (-38.521 150.213, -38.498 150.207)					Georgieva M	Aricidea (Allia) sp.	Aricidea	urn:lsid:marinespecies.org:taxname:129430	Animalia	Annelida	Polychaeta	Paraonidae	Aricidea (Allia)	sp.
AM	IN2017		PreservedSpecimen	7	present		2017-05-24	Brenke Sledge	South Pacific	Australia	East Gippsland CMR	IN2017_V03_33	4064	4107	MULTIPOINT (-38.521 150.213, -38.498 150.207)					Gunton L	Phyllodocidae sp.	Phyllodocidae	urn:lsid:marinespecies.org:taxname:931	Animalia	Annelida	Polychaeta	Phyllodocidae		sp.
AM	IN2017	ex AM W.52017	PreservedSpecimen	3	present		2017-05-24	Brenke Sledge	South Pacific	Australia	East Gippsland CMR	IN2017_V03_33	4064	4107	MULTIPOINT (-38.521 150.213, -38.498 150.207)					Murray A	Macellicephalinae indet.	Macellicephalinae	urn:lsid:marinespecies.org:taxname:196343	Animalia	Annelida	Polychaeta	Polynoidae		indet.
AM	IN2017	AM W.51981	PreservedSpecimen	1	present		2017-05-24	Brenke Sledge	South Pacific	Australia	East Gippsland CMR	IN2017_V03_33	4064	4107	MULTIPOINT (-38.521 150.213, -38.498 150.207)					Murray A	Macellicephalinae indet.	Macellicephalinae	urn:lsid:marinespecies.org:taxname:196343	Animalia	Annelida	Polychaeta	Polynoidae		indet.
AM	IN2017	AM W.52017	PreservedSpecimen	1	present		2017-05-24	Brenke Sledge	South Pacific	Australia	East Gippsland CMR	IN2017_V03_33	4064	4107	MULTIPOINT (-38.521 150.213, -38.498 150.207)					Murray A	Bathyeliasona nigra	Bathyeliasona nigra	urn:lsid:marinespecies.org:taxname:428592	Animalia	Annelida	Polychaeta	Polynoidae	Bathyeliasona	nigra
AM	IN2017	AM W.52139	PreservedSpecimen	37	present		2017-05-24	Brenke Sledge	South Pacific	Australia	East Gippsland CMR	IN2017_V03_33	4064	4107	MULTIPOINT (-38.521 150.213, -38.498 150.207)					Gunton L	Pholoe sp.	Pholoe	urn:lsid:marinespecies.org:taxname:129439	Animalia	Annelida	Polychaeta	Sigalionidae	Pholoe	sp.
AM	IN2017	AM W.52168	PreservedSpecimen	2	present		2017-05-24	Brenke Sledge	South Pacific	Australia	East Gippsland CMR	IN2017_V03_33	4064	4107	MULTIPOINT (-38.521 150.213, -38.498 150.207)					Murray A	Pholoe sp.	Pholoe	urn:lsid:marinespecies.org:taxname:129439	Animalia	Annelida	Polychaeta	Sigalionidae	Pholoe	sp.
AM	IN2017	AM W.52614	PreservedSpecimen	2	present		2017-05-24	Brenke Sledge	South Pacific	Australia	East Gippsland CMR	IN2017_V03_33	4064	4107	MULTIPOINT (-38.521 150.213, -38.498 150.207)					Murray A	Pholoe sp.	Pholoe	urn:lsid:marinespecies.org:taxname:129439	Animalia	Annelida	polychaeta	Sigalionidae	Pholoe	sp.
AM	IN2017	AM W.52283	PreservedSpecimen	1	present		2017-05-24	Brenke Sledge	South Pacific	Australia	East Gippsland CMR	IN2017_V03_33	4064	4107	MULTIPOINT (-38.521 150.213, -38.498 150.207)					Capa M	Sphaerephesia sp. nov. 3	Sphaerephesia	urn:lsid:marinespecies.org:taxname:325025	Animalia	Annelida	Polychaeta	Sphaerodoridae	Sphaerephesia	sp. nov.
AM	IN2017	AM W.52294	PreservedSpecimen	2	present		2017-05-24	Brenke Sledge	South Pacific	Australia	East Gippsland CMR	IN2017_V03_33	4064	4107	MULTIPOINT (-38.521 150.213, -38.498 150.207)					Capa M	Sphaerephesia sp. nov. 1	Sphaerephesia	urn:lsid:marinespecies.org:taxname:325025	Animalia	Annelida	Polychaeta	Sphaerodoridae	Sphaerephesia	sp. nov.
AM	IN2017	AM W.52301	PreservedSpecimen	9	present		2017-05-24	Brenke Sledge	South Pacific	Australia	East Gippsland CMR	IN2017_V03_33	4064	4107	MULTIPOINT (-38.521 150.213, -38.498 150.207)					Capa M	Sphaerephesia sp. nov. 1	Sphaerephesia	urn:lsid:marinespecies.org:taxname:325025	Animalia	Annelida	Polychaeta	Sphaerodoridae	Sphaerephesia	sp. nov.
AM	IN2017	AM W.52301	PreservedSpecimen	3	present		2017-05-24	Brenke Sledge	South Pacific	Australia	East Gippsland CMR	IN2017_V03_33	4064	4107	MULTIPOINT (-38.521 150.213, -38.498 150.207)					Capa M	Sphaerephesia sp. nov. 3	Sphaerephesia	urn:lsid:marinespecies.org:taxname:325025	Animalia	Annelida	Polychaeta	Sphaerodoridae	Sphaerephesia	sp. nov.
AM	IN2017	AM W.52233	PreservedSpecimen	2	present		2017-05-24	Brenke Sledge	South Pacific	Australia	East Gippsland CMR	IN2017_V03_33	4064	4107	MULTIPOINT (-38.521 150.213, -38.498 150.207)					Meissner K	Prionospio sp.	Prionospio	urn:lsid:marinespecies.org:taxname:129620	Animalia	Annelida	Polychaeta	Spionidae	Prionospio	sp.
AM	IN2017	AM W.52234	PreservedSpecimen	1	present		2017-05-24	Brenke Sledge	South Pacific	Australia	East Gippsland CMR	IN2017_V03_33	4064	4107	MULTIPOINT (-38.521 150.213, -38.498 150.207)					Meissner K	Laonice cf. blakei	Laonice	urn:lsid:marinespecies.org:taxname:129613	Animalia	Annelida	Polychaeta	Spionidae	Laonice	cf. blakei
AM	IN2017	AM W.52234	PreservedSpecimen	1	present		2017-05-24	Brenke Sledge	South Pacific	Australia	East Gippsland CMR	IN2017_V03_33	4064	4107	MULTIPOINT (-38.521 150.213, -38.498 150.207)					Meissner K	Prionospio cf. amarsupiata	Prionospio	urn:lsid:marinespecies.org:taxname:129620	Animalia	Annelida	Polychaeta	Spionidae	Prionospio	cf. amarsupiata
AM	IN2017	AM W.52234	PreservedSpecimen	1	present		2017-05-24	Brenke Sledge	South Pacific	Australia	East Gippsland CMR	IN2017_V03_33	4064	4107	MULTIPOINT (-38.521 150.213, -38.498 150.207)					Meissner K	Prionospio sp.	Prionospio	urn:lsid:marinespecies.org:taxname:129620	Animalia	Annelida	Polychaeta	Spionidae	Prionospio	sp.
NHM	IN2017		PreservedSpecimen	1	present		2017-05-24	Brenke Sledge	South Pacific	Australia	East Gippsland CMR	IN2017_V03_33	4064	4107	MULTIPOINT (-38.521 150.213, -38.498 150.207)					Georgieva M	Spionidae sp.	Spionidae	urn:lsid:marinespecies.org:taxname:913	Animalia	Annelida	Polychaeta	Spionidae		sp.
NHM	IN2017		PreservedSpecimen	1	present		2017-05-24	Brenke Sledge	South Pacific	Australia	East Gippsland CMR	IN2017_V03_33	4064	4107	MULTIPOINT (-38.521 150.213, -38.498 150.207)					Georgieva M	Spionidae sp.	Spionidae	urn:lsid:marinespecies.org:taxname:913	Animalia	Annelida	Polychaeta	Spionidae		sp.
NHM	IN2017		PreservedSpecimen	2	present		2017-05-24	Brenke Sledge	South Pacific	Australia	East Gippsland CMR	IN2017_V03_33	4064	4107	MULTIPOINT (-38.521 150.213, -38.498 150.207)					Georgieva M	Anguillosyllis cf. capensis	Anguillosyllis	urn:lsid:marinespecies.org:taxname:325027	Animalia	Annelida	Polychaeta	Syllidae	Anguillosyllis	cf. capensis
AM	IN2017		PreservedSpecimen	2	present		2017-05-24	Brenke Sledge	South Pacific	Australia	East Gippsland CMR	IN2017_V03_33	4064	4107	MULTIPOINT (-38.521 150.213, -38.498 150.207)					Murray A	Anguillosyllis sp.	Anguillosyllis	urn:lsid:marinespecies.org:taxname:325027	Animalia	Annelida	Polychaeta	Syllidae	Anguillosyllis	sp.
AM	IN2017		PreservedSpecimen	14	present		2017-05-24	Brenke Sledge	South Pacific	Australia	East Gippsland CMR	IN2017_V03_33	4064	4107	MULTIPOINT (-38.521 150.213, -38.498 150.207)					Gunton L	Sipuncula sp.	Sipuncula	urn:lsid:marinespecies.org:taxname:1268	Animalia	Annelida	Sipuncula			sp.
AM	IN2017	AM W.52708	PreservedSpecimen	1	present		2017-05-24	Brenke Sledge	South Pacific	Australia	East Gippsland CMR	IN2017_V03_33	4064	4107	MULTIPOINT (-38.521 150.213, -38.498 150.207)					Blake J	Kirkegaardia sp. nov.	Kirkegaardia	urn:lsid:marinespecies.org:taxname:884676	Animalia	Annelida	Polychaeta	Cirratulidae	Kirkegaardia	sp. nov.
AM	IN2017		PreservedSpecimen	1	present		2017-05-24	Brenke Sledge	South Pacific	Australia	East Gippsland CMR	IN2017_V03_33	4064	4107	MULTIPOINT (-38.521 150.213, -38.498 150.207)					Zhang J	Notomastus sp.	Notomastus	urn:lsid:marinespecies.org:taxname:129220	Animalia	Annelida	Polychaeta	Capitellidae	Notomastus	sp.
AM	IN2017	AM W.52694	PreservedSpecimen	1	present		2017-05-24	Brenke Sledge	South Pacific	Australia	East Gippsland CMR	IN2017_V03_33	4064	4107	MULTIPOINT (-38.521 150.213, -38.498 150.207)					Blake J	Oligobregma sp. nov. 1	Oligobregma	urn:lsid:marinespecies.org:taxname:324770	Animalia	Annelida	Polychaeta	Scalibregmatidae	Oligobregma	sp. nov.
AM	IN2017	AM W.49946	PreservedSpecimen	1	present		2017-05-24	Brenke Sledge	South Pacific	Australia	East Gippsland CMR	IN2017_V03_33	4064	4107	MULTIPOINT (-38.521 150.213, -38.498 150.207)					Paxton H	Paradiopatra sp. nov. 2	Paradiopatra	urn:lsid:marinespecies.org:taxname:129405	Animalia	Annelida	Polychaeta	Onuphidae	Paradiopatra	sp. nov.
AM	IN2017	AM W.52695	PreservedSpecimen	1	present		2017-05-24	Brenke Sledge	South Pacific	Australia	East Gippsland CMR	IN2017_V03_33	4064	4107	MULTIPOINT (-38.521 150.213, -38.498 150.207)					Blake J	Scalibregmides sp. nov. 1	Scalibregmides	urn:lsid:marinespecies.org:taxname:324774	Animalia	Annelida	Polychaeta	Scalibregmatidae	Scalibregmides	sp. nov.
AM	IN2017	AM W.50385	PreservedSpecimen	5	present		2017-05-25	CSIRO Four Metre Beam Trawl	South Pacific	Australia	East Gippsland CMR	IN2017_V03_35	2338	2581	MULTIPOINT (-37.792 150.382, -37.818 150.353)					Gunton L	Amage tasmanensis	Amage tasmanensis	urn:lsid:marinespecies.org:taxname:851795	Animalia	Annelida	Polychaeta	Ampharetidae	Amage	tasmanensis
AM	IN2017	AM W.50385	PreservedSpecimen	1	present		2017-05-25	CSIRO Four Metre Beam Trawl	South Pacific	Australia	East Gippsland CMR	IN2017_V03_35	2338	2581	MULTIPOINT (-37.792 150.382, -37.818 150.353)					Gunton L	Amage tasmanensis	Amage tasmanensis	urn:lsid:marinespecies.org:taxname:851795	Animalia	Annelida	Polychaeta	Ampharetidae	Amage	tasmanensis
AM	IN2017	AM W.50386	PreservedSpecimen	5	present		2017-05-25	CSIRO Four Metre Beam Trawl	South Pacific	Australia	East Gippsland CMR	IN2017_V03_35	2338	2581	MULTIPOINT (-37.792 150.382, -37.818 150.353)					Alvestad T	Amage tasmanensis	Amage tasmanensis	urn:lsid:marinespecies.org:taxname:851795	Animalia	Annelida	Polychaeta	Ampharetidae	Amage	tasmanensis
AM	IN2017	AM W.50387	PreservedSpecimen	1	present		2017-05-25	CSIRO Four Metre Beam Trawl	South Pacific	Australia	East Gippsland CMR	IN2017_V03_35	2338	2581	MULTIPOINT (-37.792 150.382, -37.818 150.353)					Gunton L	Amage tasmanensis	Amage tasmanensis	urn:lsid:marinespecies.org:taxname:851795	Animalia	Annelida	Polychaeta	Ampharetidae	Amage	tasmanensis
AM	IN2017	AM W.50388	PreservedSpecimen	4	present		2017-05-25	CSIRO Four Metre Beam Trawl	South Pacific	Australia	East Gippsland CMR	IN2017_V03_35	2338	2581	MULTIPOINT (-37.792 150.382, -37.818 150.353)					Alvestad T	Amage tasmanensis	Amage tasmanensis	urn:lsid:marinespecies.org:taxname:851795	Animalia	Annelida	Polychaeta	Ampharetidae	Amage	tasmanensis
AM	IN2017		PreservedSpecimen	1	present		2017-05-25	CSIRO Four Metre Beam Trawl	South Pacific	Australia	East Gippsland CMR	IN2017_V03_35	2338	2581	MULTIPOINT (-37.792 150.382, -37.818 150.353)					Gunton L	Amage tasmanensis	Amage tasmanensis	urn:lsid:marinespecies.org:taxname:851795	Animalia	Annelida	Polychaeta	Ampharetidae	Amage	tasmanensis
AM	IN2017		PreservedSpecimen	1	present		2017-05-25	CSIRO Four Metre Beam Trawl	South Pacific	Australia	East Gippsland CMR	IN2017_V03_35	2338	2581	MULTIPOINT (-37.792 150.382, -37.818 150.353)					Gunton L	Amage tasmanensis	Amage tasmanensis	urn:lsid:marinespecies.org:taxname:851795	Animalia	Annelida	Polychaeta	Ampharetidae	Amage	tasmanensis
AM	IN2017		PreservedSpecimen	1	present		2017-05-25	CSIRO Four Metre Beam Trawl	South Pacific	Australia	East Gippsland CMR	IN2017_V03_35	2338	2581	MULTIPOINT (-37.792 150.382, -37.818 150.353)					Gunton L	Amage tasmanensis	Amage tasmanensis	urn:lsid:marinespecies.org:taxname:851795	Animalia	Annelida	Polychaeta	Ampharetidae	Amage	tasmanensis
AM	IN2017		PreservedSpecimen	1	present		2017-05-25	CSIRO Four Metre Beam Trawl	South Pacific	Australia	East Gippsland CMR	IN2017_V03_35	2338	2581	MULTIPOINT (-37.792 150.382, -37.818 150.353)					Gunton L	Amage tasmanensis	Amage tasmanensis	urn:lsid:marinespecies.org:taxname:851795	Animalia	Annelida	Polychaeta	Ampharetidae	Amage	tasmanensis
AM	IN2017		PreservedSpecimen	1	present		2017-05-25	CSIRO Four Metre Beam Trawl	South Pacific	Australia	East Gippsland CMR	IN2017_V03_35	2338	2581	MULTIPOINT (-37.792 150.382, -37.818 150.353)					Gunton L	Amage tasmanensis	Amage tasmanensis	urn:lsid:marinespecies.org:taxname:851795	Animalia	Annelida	Polychaeta	Ampharetidae	Amage	tasmanensis
AM	IN2017		PreservedSpecimen	1	present		2017-05-25	CSIRO Four Metre Beam Trawl	South Pacific	Australia	East Gippsland CMR	IN2017_V03_35	2338	2581	MULTIPOINT (-37.792 150.382, -37.818 150.353)					Gunton L	Amage tasmanensis	Amage tasmanensis	urn:lsid:marinespecies.org:taxname:851795	Animalia	Annelida	Polychaeta	Ampharetidae	Amage	tasmanensis
AM	IN2017		PreservedSpecimen	1	present		2017-05-25	CSIRO Four Metre Beam Trawl	South Pacific	Australia	East Gippsland CMR	IN2017_V03_35	2338	2581	MULTIPOINT (-37.792 150.382, -37.818 150.353)					Gunton L	Amage tasmanensis	Amage tasmanensis	urn:lsid:marinespecies.org:taxname:851795	Animalia	Annelida	Polychaeta	Ampharetidae	Amage	tasmanensis
AM	IN2017		PreservedSpecimen	1	present		2017-05-25	CSIRO Four Metre Beam Trawl	South Pacific	Australia	East Gippsland CMR	IN2017_V03_35	2338	2581	MULTIPOINT (-37.792 150.382, -37.818 150.353)					Gunton L	Amage tasmanensis	Amage tasmanensis	urn:lsid:marinespecies.org:taxname:851795	Animalia	Annelida	Polychaeta	Ampharetidae	Amage	tasmanensis
AM	IN2017		PreservedSpecimen	1	present		2017-05-25	CSIRO Four Metre Beam Trawl	South Pacific	Australia	East Gippsland CMR	IN2017_V03_35	2338	2581	MULTIPOINT (-37.792 150.382, -37.818 150.353)					Gunton L	Amage tasmanensis	Amage tasmanensis	urn:lsid:marinespecies.org:taxname:851795	Animalia	Annelida	Polychaeta	Ampharetidae	Amage	tasmanensis
AM	IN2017		PreservedSpecimen	14	present		2017-05-25	CSIRO Four Metre Beam Trawl	South Pacific	Australia	East Gippsland CMR	IN2017_V03_35	2338	2581	MULTIPOINT (-37.792 150.382, -37.818 150.353)					Wilson R & Murray A	Laetmonice yarramba	Laetmonice yarramba	urn:lsid:marinespecies.org:taxname:880000	Animalia	Annelida	Polychaeta	Aphroditidae	Laetmonice	yarramba
AM	IN2017		PreservedSpecimen	1	present		2017-05-25	CSIRO Four Metre Beam Trawl	South Pacific	Australia	East Gippsland CMR	IN2017_V03_35	2338	2581	MULTIPOINT (-37.792 150.382, -37.818 150.353)					Murray A	Aphrodita cf. talpa	Aphrodita	urn:lsid:marinespecies.org:taxname:129194	Animalia	Annelida	Polychaeta	Aphroditidae	Aphrodita	cf. talpa
AM	IN2017	AM W.49541	PreservedSpecimen	1	present		2017-05-25	CSIRO Four Metre Beam Trawl	South Pacific	Australia	East Gippsland CMR	IN2017_V03_35	2338	2581	MULTIPOINT (-37.792 150.382, -37.818 150.353)					Hseuh P-W	Bonelliidae sp.	Bonelliidae	urn:lsid:marinespecies.org:taxname:110347	Animalia	Annelida	Echiura	Bonelliidae		sp.
AM	IN2017	AM W.49541	PreservedSpecimen	2	present		2017-05-25	CSIRO Four Metre Beam Trawl	South Pacific	Australia	East Gippsland CMR	IN2017_V03_35	2338	2581	MULTIPOINT (-37.792 150.382, -37.818 150.353)					Hseuh P-W	Bonelliidae sp.	Bonelliidae	urn:lsid:marinespecies.org:taxname:110347	Animalia	Annelida	Echiura	Bonelliidae		sp.
AM	IN2017	AM W.49639	PreservedSpecimen	16	present		2017-05-25	CSIRO Four Metre Beam Trawl	South Pacific	Australia	East Gippsland CMR	IN2017_V03_35	2338	2581	MULTIPOINT (-37.792 150.382, -37.818 150.353)					Schulze A	Golfingia muricaudata	Golfingia muricaudata	urn:lsid:marinespecies.org:taxname:175030	Animalia	Annelida	Sipuncula	Golfingiidae	Golfingia	muricaudata
AM	IN2017	AM W.51461	PreservedSpecimen	4	present		2017-05-25	CSIRO Four Metre Beam Trawl	South Pacific	Australia	East Gippsland CMR	IN2017_V03_35	2338	2581	MULTIPOINT (-37.792 150.382, -37.818 150.353)					Murray A	Admetella longipedata	Admetella longipedata	urn:lsid:marinespecies.org:taxname:214466	Animalia	Annelida	Polychaeta	Polynoidae	Admetella	longipedata
AM	IN2017		PreservedSpecimen	2	present		2017-05-25	CSIRO Four Metre Beam Trawl	South Pacific	Australia	East Gippsland CMR	IN2017_V03_35	2338	2581	MULTIPOINT (-37.792 150.382, -37.818 150.353)					Schulze A	Sternaspis sp.	Sternaspis	urn:lsid:marinespecies.org:taxname:129644	Animalia	Annelida	Polychaeta	Sternaspidae	Sternaspis	sp.
AM	IN2017		PreservedSpecimen	1	present		2017-05-25	CSIRO Four Metre Beam Trawl	South Pacific	Australia	East Gippsland CMR	IN2017_V03_35	2338	2581	MULTIPOINT (-37.792 150.382, -37.818 150.353)					Schulze A	Sipuncula sp.	Sipuncula	urn:lsid:marinespecies.org:taxname:1268	Animalia	Annelida	Sipuncula			sp.
AM	IN2017	AM W.50589	PreservedSpecimen	1	present		2017-05-25	CSIRO Four Metre Beam Trawl	South Pacific	Australia	East Gippsland CMR	IN2017_V03_35	2338	2581	MULTIPOINT (-37.792 150.382, -37.818 150.353)					Kongsrud J	Maldanella sp. 1	Maldanella	urn:lsid:marinespecies.org:taxname:129353	Animalia	Annelida	Polychaeta	Maldanidae	Maldanella	sp.
AM	IN2017	AM W.50590	PreservedSpecimen	1	present		2017-05-25	CSIRO Four Metre Beam Trawl	South Pacific	Australia	East Gippsland CMR	IN2017_V03_35	2338	2581	MULTIPOINT (-37.792 150.382, -37.818 150.353)					Kongsrud J	Maldanella sp. 1	Maldanella	urn:lsid:marinespecies.org:taxname:129353	Animalia	Annelida	Polychaeta	Maldanidae	Maldanella	sp.
AM	IN2017	AM W.50670	PreservedSpecimen	1	present		2017-05-25	CSIRO Four Metre Beam Trawl	South Pacific	Australia	East Gippsland CMR	IN2017_V03_35	2338	2581	MULTIPOINT (-37.792 150.382, -37.818 150.353)					Zhang J	Petta investigatoris	Petta investigatoris	urn:lsid:marinespecies.org:taxname:1355575	Animalia	Annelida	Polychaeta	Pectinariidae	Petta	investigatoris
AM	IN2017	AM W.49731	PreservedSpecimen	1	present		2017-05-25	CSIRO Four Metre Beam Trawl	South Pacific	Australia	East Gippsland CMR	IN2017_V03_35	2338	2581	MULTIPOINT (-37.792 150.382, -37.818 150.353)					Kupriyanova E	Protis sp. 1	Protis	urn:lsid:marinespecies.org:taxname:129574	Animalia	Annelida	Polychaeta	Serpulidae	Protis	sp.
AM	IN2017		PreservedSpecimen	1	present		2017-05-25	CSIRO Four Metre Beam Trawl	South Pacific	Australia	East Gippsland CMR	IN2017_V03_35	2338	2581	MULTIPOINT (-37.792 150.382, -37.818 150.353)					Hutchings P	Pista sp.	Pista	urn:lsid:marinespecies.org:taxname:129708	Animalia	Annelida	Polychaeta	Terebellidae	Pista	sp.
AM	IN2017		PreservedSpecimen	3	present		2017-05-25	CSIRO Four Metre Beam Trawl	South Pacific	Australia	East Gippsland CMR	IN2017_V03_35	2338	2581	MULTIPOINT (-37.792 150.382, -37.818 150.353)					Hutchings P	Pista sp.	Pista	urn:lsid:marinespecies.org:taxname:129708	Animalia	Annelida	Polychaeta	Terebellidae	Pista	sp.
AM	IN2017	AM W.49944	PreservedSpecimen	1	present		2017-05-25	CSIRO Four Metre Beam Trawl	South Pacific	Australia	East Gippsland CMR	IN2017_V03_35	2338	2581	MULTIPOINT (-37.792 150.382, -37.818 150.353)					Paxton H	Paradiopatra sp. nov. 1	Paradiopatra	urn:lsid:marinespecies.org:taxname:129405	Animalia	Annelida	Polychaeta	Onuphidae	Paradiopatra	sp. nov.
AM	IN2017	AM W.50362	PreservedSpecimen	15	present		2017-05-18	CSIRO Four Metre Beam Trawl	South Pacific	Australia	Freycinet CMR	IN2017_V03_4	2751	2820	MULTIPOINT (-41.731 149.12, -41.791 149.156)					Gunton L	Melinnopsis sp.	Melinnopsis	urn:lsid:marinespecies.org:taxname:129170	Animalia	Annelida	Polychaeta	Melinnidae	Melinnopsis	sp.
AM	IN2017	AM W.50363	PreservedSpecimen	17	present		2017-05-18	CSIRO Four Metre Beam Trawl	South Pacific	Australia	Freycinet CMR	IN2017_V03_4	2751	2820	MULTIPOINT (-41.731 149.12, -41.791 149.156)					Alvestad T	Melinnopsis sp.	Melinnopsis	urn:lsid:marinespecies.org:taxname:129170	Animalia	Annelida	Polychaeta	Melinnidae	Melinnopsis	sp.
AM	IN2017	AM W.50363	PreservedSpecimen	1	present		2017-05-18	CSIRO Four Metre Beam Trawl	South Pacific	Australia	Freycinet CMR	IN2017_V03_4	2751	2820	MULTIPOINT (-41.731 149.12, -41.791 149.156)					Alvestad T	Melinna cf. armandi	Melinna	urn:lsid:marinespecies.org:taxname:129168	Animalia	Annelida	Polychaeta	Melinnidae	Melinna	cf. armandi
AM	IN2017	AM W.50371	PreservedSpecimen	1	present		2017-05-18	CSIRO Four Metre Beam Trawl	South Pacific	Australia	Freycinet CMR	IN2017_V03_4	2751	2820	MULTIPOINT (-41.731 149.12, -41.791 149.156)					Gunton L	Melinnopsis sp.	Melinnopsis	urn:lsid:marinespecies.org:taxname:129170	Animalia	Annelida	Polychaeta	Melinnidae	Melinnopsis	sp.
AM	IN2017	AM W.50372	PreservedSpecimen	15	present		2017-05-18	CSIRO Four Metre Beam Trawl	South Pacific	Australia	Freycinet CMR	IN2017_V03_4	2751	2820	MULTIPOINT (-41.731 149.12, -41.791 149.156)					Alvestad T	Melinnopsis sp.	Melinnopsis	urn:lsid:marinespecies.org:taxname:129170	Animalia	Annelida	Polychaeta	Melinnidae	Melinnopsis	sp.
AM	IN2017	AM W.50731	PreservedSpecimen	1	present		2017-05-18	CSIRO Four Metre Beam Trawl	South Pacific	Australia	Freycinet CMR	IN2017_V03_4	2751	2820	MULTIPOINT (-41.731 149.12, -41.791 149.156)					Gunton L	Melinnopsis sp.	Melinnopsis	urn:lsid:marinespecies.org:taxname:129170	Animalia	Annelida	Polychaeta	Melinnidae	Melinnopsis	sp.
AM	IN2017	AM W.51470	PreservedSpecimen	1	present		2017-05-18	CSIRO Four Metre Beam Trawl	South Pacific	Australia	Freycinet CMR	IN2017_V03_4	2751	2820	MULTIPOINT (-41.731 149.12, -41.791 149.156)					Gunton L	Melinnopsis sp.	Melinnopsis	urn:lsid:marinespecies.org:taxname:129170	Animalia	Annelida	Polychaeta	Melinnidae	Melinnopsis	sp.
AM	IN2017	AM W.51471	PreservedSpecimen	1	present		2017-05-18	CSIRO Four Metre Beam Trawl	South Pacific	Australia	Freycinet CMR	IN2017_V03_4	2751	2820	MULTIPOINT (-41.731 149.12, -41.791 149.156)					Gunton L	Melinnopsis sp.	Melinnopsis	urn:lsid:marinespecies.org:taxname:129170	Animalia	Annelida	Polychaeta	Melinnidae	Melinnopsis	sp.
AM	IN2017	AM W.51472	PreservedSpecimen	1	present		2017-05-18	CSIRO Four Metre Beam Trawl	South Pacific	Australia	Freycinet CMR	IN2017_V03_4	2751	2820	MULTIPOINT (-41.731 149.12, -41.791 149.156)					Gunton L	Melinnopsis sp.	Melinnopsis	urn:lsid:marinespecies.org:taxname:129170	Animalia	Annelida	Polychaeta	Melinnidae	Melinnopsis	sp.
AM	IN2017	AM W.51473	PreservedSpecimen	1	present		2017-05-18	CSIRO Four Metre Beam Trawl	South Pacific	Australia	Freycinet CMR	IN2017_V03_4	2751	2820	MULTIPOINT (-41.731 149.12, -41.791 149.156)					Gunton L	Melinnopsis sp.	Melinnopsis	urn:lsid:marinespecies.org:taxname:129170	Animalia	Annelida	Polychaeta	Melinnidae	Melinnopsis	sp.
AM	IN2017	AM W.51474	PreservedSpecimen	1	present		2017-05-18	CSIRO Four Metre Beam Trawl	South Pacific	Australia	Freycinet CMR	IN2017_V03_4	2751	2820	MULTIPOINT (-41.731 149.12, -41.791 149.156)					Gunton L	Melinnopsis sp.	Melinnopsis	urn:lsid:marinespecies.org:taxname:129170	Animalia	Annelida	Polychaeta	Melinnidae	Melinnopsis	sp.
AM	IN2017	AM W.51475	PreservedSpecimen	1	present		2017-05-18	CSIRO Four Metre Beam Trawl	South Pacific	Australia	Freycinet CMR	IN2017_V03_4	2751	2820	MULTIPOINT (-41.731 149.12, -41.791 149.156)					Gunton L	Melinnopsis sp.	Melinnopsis	urn:lsid:marinespecies.org:taxname:129170	Animalia	Annelida	Polychaeta	Melinnidae	Melinnopsis	sp.
AM	IN2017	AM W.51476	PreservedSpecimen	1	present	MT556176, MT556645, MT561572	2017-05-18	CSIRO Four Metre Beam Trawl	South Pacific	Australia	Freycinet CMR	IN2017_V03_4	2751	2820	MULTIPOINT (-41.731 149.12, -41.791 149.156)					Gunton L	Melinnopsis gardelli	Melinnopsis gardelli	urn:lsid:marinespecies.org:taxname:1453820	Animalia	Annelida	Polychaeta	Melinnidae	Melinnopsis	gardelli
AM	IN2017	AM W.51477	PreservedSpecimen	1	present		2017-05-18	CSIRO Four Metre Beam Trawl	South Pacific	Australia	Freycinet CMR	IN2017_V03_4	2751	2820	MULTIPOINT (-41.731 149.12, -41.791 149.156)					Gunton L	Melinnopsis sp.	Melinnopsis	urn:lsid:marinespecies.org:taxname:129170	Animalia	Annelida	Polychaeta	Melinnidae	Melinnopsis	sp.
AM	IN2017	AM W.51478	PreservedSpecimen	1	present		2017-05-18	CSIRO Four Metre Beam Trawl	South Pacific	Australia	Freycinet CMR	IN2017_V03_4	2751	2820	MULTIPOINT (-41.731 149.12, -41.791 149.156)					Gunton L	Melinnopsis sp.	Melinnopsis	urn:lsid:marinespecies.org:taxname:129170	Animalia	Annelida	Polychaeta	Melinnidae	Melinnopsis	sp.
AM	IN2017	AM W.51479	PreservedSpecimen	1	present		2017-05-18	CSIRO Four Metre Beam Trawl	South Pacific	Australia	Freycinet CMR	IN2017_V03_4	2751	2820	MULTIPOINT (-41.731 149.12, -41.791 149.156)					Gunton L	Melinnopsis sp.	Melinnopsis	urn:lsid:marinespecies.org:taxname:129170	Animalia	Annelida	Polychaeta	Melinnidae	Melinnopsis	sp.
AM	IN2017	AM W.51480	PreservedSpecimen	1	present		2017-05-18	CSIRO Four Metre Beam Trawl	South Pacific	Australia	Freycinet CMR	IN2017_V03_4	2751	2820	MULTIPOINT (-41.731 149.12, -41.791 149.156)					Gunton L	Melinnopsis gardelli	Melinnopsis gardelli	urn:lsid:marinespecies.org:taxname:1453820	Animalia	Annelida	Polychaeta	Melinnidae	Melinnopsis	gardelli
AM	IN2017	AM W.51481	PreservedSpecimen	1	present		2017-05-18	CSIRO Four Metre Beam Trawl	South Pacific	Australia	Freycinet CMR	IN2017_V03_4	2751	2820	MULTIPOINT (-41.731 149.12, -41.791 149.156)					Gunton L	Melinnopsis sp.	Melinnopsis	urn:lsid:marinespecies.org:taxname:129170	Animalia	Annelida	Polychaeta	Melinnidae	Melinnopsis	sp.
AM	IN2017	AM W.51482	PreservedSpecimen	1	present		2017-05-18	CSIRO Four Metre Beam Trawl	South Pacific	Australia	Freycinet CMR	IN2017_V03_4	2751	2820	MULTIPOINT (-41.731 149.12, -41.791 149.156)					Gunton L	Melinnopsis sp.	Melinnopsis	urn:lsid:marinespecies.org:taxname:129170	Animalia	Annelida	Polychaeta	Melinnidae	Melinnopsis	sp.
AM	IN2017	AM W.51483	PreservedSpecimen	1	present		2017-05-18	CSIRO Four Metre Beam Trawl	South Pacific	Australia	Freycinet CMR	IN2017_V03_4	2751	2820	MULTIPOINT (-41.731 149.12, -41.791 149.156)					Gunton L	Melinnopsis sp.	Melinnopsis	urn:lsid:marinespecies.org:taxname:129170	Animalia	Annelida	Polychaeta	Melinnidae	Melinnopsis	sp.
AM	IN2017		PreservedSpecimen	1	present		2017-05-18	CSIRO Four Metre Beam Trawl	South Pacific	Australia	Freycinet CMR	IN2017_V03_4	2751	2820	MULTIPOINT (-41.731 149.12, -41.791 149.156)					Wilson R & Murray A	Laetmonice yarramba	Laetmonice yarramba	urn:lsid:marinespecies.org:taxname:880000	Animalia	Annelida	Polychaeta	Aphroditidae	Laetmonice	yarramba
AM	IN2017		PreservedSpecimen	1	present		2017-05-18	CSIRO Four Metre Beam Trawl	South Pacific	Australia	Freycinet CMR	IN2017_V03_4	2751	2820	MULTIPOINT (-41.731 149.12, -41.791 149.156)					Wilson R	Laetmonice yarramba	Laetmonice yarramba	urn:lsid:marinespecies.org:taxname:880000	Animalia	Annelida	Polychaeta	Aphroditidae	Laetmonice	yarramba
MV	IN2017		PreservedSpecimen	1	present		2017-05-18	CSIRO Four Metre Beam Trawl	South Pacific	Australia	Freycinet CMR	IN2017_V03_4	2751	2820	MULTIPOINT (-41.731 149.12, -41.791 149.156)					Wilson R	Laetmonice yarramba	Laetmonice yarramba	urn:lsid:marinespecies.org:taxname:880000	Animalia	Annelida	Polychaeta	Aphroditidae	Laetmonice	yarramba
MV	IN2017		PreservedSpecimen	3	present		2017-05-18	CSIRO Four Metre Beam Trawl	South Pacific	Australia	Freycinet CMR	IN2017_V03_4	2751	2820	MULTIPOINT (-41.731 149.12, -41.791 149.156)					Wilson R	Laetmonice yarramba	Laetmonice yarramba	urn:lsid:marinespecies.org:taxname:880000	Animalia	Annelida	Polychaeta	Aphroditidae	Laetmonice	yarramba
AM	IN2017		PreservedSpecimen	1	present		2017-05-18	CSIRO Four Metre Beam Trawl	South Pacific	Australia	Freycinet CMR	IN2017_V03_4	2751	2820	MULTIPOINT (-41.731 149.12, -41.791 149.156)					Murray A	Laetmonice yarramba	Laetmonice yarramba	urn:lsid:marinespecies.org:taxname:880000	Animalia	Annelida	Polychaeta	Aphroditidae	Laetmonice	yarramba
AM	IN2017		PreservedSpecimen	1	present		2017-05-18	CSIRO Four Metre Beam Trawl	South Pacific	Australia	Freycinet CMR	IN2017_V03_4	2751	2820	MULTIPOINT (-41.731 149.12, -41.791 149.156)					Murray A	Aphrodita goolmarris	Aphrodita goolmarris	urn:lsid:marinespecies.org:taxname:332998	Animalia	Annelida	Polychaeta	Aphroditidae	Aphrodita	goolmarris
AM	IN2017		PreservedSpecimen	1	present		2017-05-18	CSIRO Four Metre Beam Trawl	South Pacific	Australia	Freycinet CMR	IN2017_V03_4	2751	2820	MULTIPOINT (-41.731 149.12, -41.791 149.156)					Murray A	Aphrodita cf. talpa	Aphrodita	urn:lsid:marinespecies.org:taxname:129194	Animalia	Annelida	Polychaeta	Aphroditidae	Aphrodita	cf. talpa
MV	IN2017		PreservedSpecimen	4	present		2017-05-18	CSIRO Four Metre Beam Trawl	South Pacific	Australia	Freycinet CMR	IN2017_V03_4	2751	2820	MULTIPOINT (-41.731 149.12, -41.791 149.156)					Wilson R	Aphrodita cf. talpa	Aphrodita	urn:lsid:marinespecies.org:taxname:129194	Animalia	Annelida	Polychaeta	Aphroditidae	Aphrodita	cf. talpa
MV	IN2017		PreservedSpecimen	1	present		2017-05-18	CSIRO Four Metre Beam Trawl	South Pacific	Australia	Freycinet CMR	IN2017_V03_4	2751	2820	MULTIPOINT (-41.731 149.12, -41.791 149.156)					Wilson R	Laetmonice benthaliana	Laetmonice benthaliana	urn:lsid:marinespecies.org:taxname:333746	Animalia	Annelida	Polychaeta	Aphroditidae	Laetmonice	benthaliana
MV	IN2017		PreservedSpecimen	3	present		2017-05-18	CSIRO Four Metre Beam Trawl	South Pacific	Australia	Freycinet CMR	IN2017_V03_4	2751	2820	MULTIPOINT (-41.731 149.12, -41.791 149.156)					Wilson R	Laetmonice benthaliana	Laetmonice benthaliana	urn:lsid:marinespecies.org:taxname:333746	Animalia	Annelida	Polychaeta	Aphroditidae	Laetmonice	benthaliana
NHM	IN2017		PreservedSpecimen	1	present		2017-05-18	CSIRO Four Metre Beam Trawl	South Pacific	Australia	Freycinet CMR	IN2017_V03_4	2751	2820	MULTIPOINT (-41.731 149.12, -41.791 149.156)					Georgieva M	Lumbrineris cf cingulata	Lumbrineris	urn:lsid:marinespecies.org:taxname:129337	Animalia	Annelida	Polychaeta	Lumbrineridae	Lumbrineris	cf. cingulata
NHM	IN2017		PreservedSpecimen	1	present		2017-05-18	CSIRO Four Metre Beam Trawl	South Pacific	Australia	Freycinet CMR	IN2017_V03_4	2751	2820	MULTIPOINT (-41.731 149.12, -41.791 149.156)					Georgieva M	Maldanidae sp.	Maldanidae	urn:lsid:marinespecies.org:taxname:923	Animalia	Annelida	Polychaeta	Maldanidae		sp.
AM	IN2017	AM W.52215	PreservedSpecimen	1	present		2017-05-18	CSIRO Four Metre Beam Trawl	South Pacific	Australia	Freycinet CMR	IN2017_V03_4	2751	2820	MULTIPOINT (-41.731 149.12, -41.791 149.156)					Murray A	Austrolaenilla sp.	Austrolaenilla	urn:lsid:marinespecies.org:taxname:920	Animalia	Annelida	Polychaeta	Polynoidae	Austrolaenilla	sp.
AM	IN2017	AM W.49730	PreservedSpecimen	1	present		2017-05-18	CSIRO Four Metre Beam Trawl	South Pacific	Australia	Freycinet CMR	IN2017_V03_4	2751	2820	MULTIPOINT (-41.731 149.12, -41.791 149.156)					Kupriyanova E	Bathyvermilia sp. nov. 4	Bathyvermilia	urn:lsid:marinespecies.org:taxname:920	Animalia	Annelida	Polychaeta	Serpulidae	Bathyvermilia	sp. nov.
AM	IN2017	AM W.49645	PreservedSpecimen	1	present		2017-05-18	CSIRO Four Metre Beam Trawl	South Pacific	Australia	Freycinet CMR	IN2017_V03_4	2751	2820	MULTIPOINT (-41.731 149.12, -41.791 149.156)					Schulze A	Sipunculus sp.	Sipunculus	urn:lsid:marinespecies.org:taxname:136031	Animalia	Annelida	Sipuncula	Sipunculidae	Sipunculus	sp.
AM	IN2017	AM W.49646	PreservedSpecimen	3	present		2017-05-18	CSIRO Four Metre Beam Trawl	South Pacific	Australia	Freycinet CMR	IN2017_V03_4	2751	2820	MULTIPOINT (-41.731 149.12, -41.791 149.156)					Schulze A	Sipunculus sp.	Sipunculus	urn:lsid:marinespecies.org:taxname:136031	Animalia	Annelida	Sipuncula	Sipunculidae	Sipunculus	sp.
AM	IN2017		PreservedSpecimen	12	present		2017-05-18	CSIRO Four Metre Beam Trawl	South Pacific	Australia	Freycinet CMR	IN2017_V03_4	2751	2820	MULTIPOINT (-41.731 149.12, -41.791 149.156)					Schulze A	Sipunculus sp.	Sipunculus	urn:lsid:marinespecies.org:taxname:136031	Animalia	Annelida	Sipuncula	Sipunculidae	Sipunculus	sp.
AM	IN2017	AM W.52245	PreservedSpecimen	3	present		2017-05-18	CSIRO Four Metre Beam Trawl	South Pacific	Australia	Freycinet CMR	IN2017_V03_4	2751	2820	MULTIPOINT (-41.731 149.12, -41.791 149.156)					Meissner K	Dipolydora notialis	Dipolydora notialis	urn:lsid:marinespecies.org:taxname:606832	Animalia	Annelida	Polychaeta	Spionidae	Dipolydora	notialis
AM	IN2017	AM W.52247	PreservedSpecimen	1	present		2017-05-18	CSIRO Four Metre Beam Trawl	South Pacific	Australia	Freycinet CMR	IN2017_V03_4	2751	2820	MULTIPOINT (-41.731 149.12, -41.791 149.156)					Meissner K	Dipolydora notialis	Dipolydora notialis	urn:lsid:marinespecies.org:taxname:606832	Animalia	Annelida	Polychaeta	Spionidae	Dipolydora	notialis
AM	IN2017	AM W.52546	PreservedSpecimen	1	present		2017-05-18	CSIRO Four Metre Beam Trawl	South Pacific	Australia	Freycinet CMR	IN2017_V03_4	2751	2820	MULTIPOINT (-41.731 149.12, -41.791 149.156)					Gunton L	Travisia sp. 1	Travisia	urn:lsid:marinespecies.org:taxname:129417	Animalia	Annelida	Polychaeta	Travisiidae	Travisia	sp.
AM	IN2017		PreservedSpecimen	12	present		2017-05-18	CSIRO Four Metre Beam Trawl	South Pacific	Australia	Freycinet CMR	IN2017_V03_4	2751	2820	MULTIPOINT (-41.731 149.12, -41.791 149.156)					Schulze A	Sipuncula sp.	Sipuncula	urn:lsid:marinespecies.org:taxname:1268	Animalia	Annelida	Sipuncula			sp.
AM	IN2017	AM W.50583	PreservedSpecimen	14	present		2017-05-18	CSIRO Four Metre Beam Trawl	South Pacific	Australia	Freycinet CMR	IN2017_V03_4	2751	2820	MULTIPOINT (-41.731 149.12, -41.791 149.156)					Kongsrud J	Maldanella sp. 1	Maldanella	urn:lsid:marinespecies.org:taxname:129353	Animalia	Annelida	Polychaeta	Maldanidae	Maldanella	sp.
AM	IN2017	AM W.50627	PreservedSpecimen	10	present		2017-05-18	CSIRO Four Metre Beam Trawl	South Pacific	Australia	Freycinet CMR	IN2017_V03_4	2751	2820	MULTIPOINT (-41.731 149.12, -41.791 149.156)					Kongsrud J	Maldanella sp. 1	Maldanella	urn:lsid:marinespecies.org:taxname:129353	Animalia	Annelida	Polychaeta	Maldanidae	Maldanella	sp.
AM	IN2017	AM W.50627	PreservedSpecimen	1	present		2017-05-18	CSIRO Four Metre Beam Trawl	South Pacific	Australia	Freycinet CMR	IN2017_V03_4	2751	2820	MULTIPOINT (-41.731 149.12, -41.791 149.156)					Kongsrud J	Notoproctus cf. oculatus antarcticus	Notoproctus	urn:lsid:marinespecies.org:taxname:129358	Animalia	Annelida	Polychaeta	Maldanidae	Notoproctus	cf. oculatus antarcticus
AM	IN2017		PreservedSpecimen	1	present		2017-05-18	CSIRO Four Metre Beam Trawl	South Pacific	Australia	Freycinet CMR	IN2017_V03_4	2751	2820	MULTIPOINT (-41.731 149.12, -41.791 149.156)					Paxton H	Nothria sp. nov. 1	Nothria	urn:lsid:marinespecies.org:taxname:129402	Animalia	Annelida	Polychaeta	Onuphidae	Nothria	sp. nov.
AM	IN2017	AM W.50666	PreservedSpecimen	1	present		2017-05-18	CSIRO Four Metre Beam Trawl	South Pacific	Australia	Freycinet CMR	IN2017_V03_4	2751	2820	MULTIPOINT (-41.731 149.12, -41.791 149.156)					Zhang J	Petta investigatoris	Petta investigatoris	urn:lsid:marinespecies.org:taxname:1355575	Animalia	Annelida	Polychaeta	Pectinariidae	Petta	investigatoris
AM	IN2017		PreservedSpecimen	5	present		2017-05-18	CSIRO Four Metre Beam Trawl	South Pacific	Australia	Freycinet CMR	IN2017_V03_4	2751	2820	MULTIPOINT (-41.731 149.12, -41.791 149.156)					Hutchings P	Pista sp.	Pista	urn:lsid:marinespecies.org:taxname:129708	Animalia	Annelida	Polychaeta	Terebellidae	Pista	sp.
AM	IN2017		PreservedSpecimen	1	present		2017-05-18	CSIRO Four Metre Beam Trawl	South Pacific	Australia	Freycinet CMR	IN2017_V03_4	2751	2820	MULTIPOINT (-41.731 149.12, -41.791 149.156)					Hutchings P	Pista sp.	Pista	urn:lsid:marinespecies.org:taxname:129708	Animalia	Annelida	Polychaeta	Terebellidae	Pista	sp.
AM	IN2017		PreservedSpecimen	1	present		2017-05-18	CSIRO Four Metre Beam Trawl	South Pacific	Australia	Freycinet CMR	IN2017_V03_4	2751	2820	MULTIPOINT (-41.731 149.12, -41.791 149.156)					Hutchings P	Pista sp.	Pista	urn:lsid:marinespecies.org:taxname:129708	Animalia	Annelida	Polychaeta	Terebellidae	Pista	sp.
AM	IN2017	AM W.51846	PreservedSpecimen	1	present		2017-05-18	CSIRO Four Metre Beam Trawl	South Pacific	Australia	Freycinet CMR	IN2017_V03_4	2751	2820	MULTIPOINT (-41.731 149.12, -41.791 149.156)					Hutchings P	Pista sp.	Pista	urn:lsid:marinespecies.org:taxname:129708	Animalia	Annelida	Polychaeta	Terebellidae	Pista	sp.
AM	IN2017	AM W.51848	PreservedSpecimen	1	present		2017-05-18	CSIRO Four Metre Beam Trawl	South Pacific	Australia	Freycinet CMR	IN2017_V03_4	2751	2820	MULTIPOINT (-41.731 149.12, -41.791 149.156)					Hutchings P	Pista sp.	Pista	urn:lsid:marinespecies.org:taxname:129708	Animalia	Annelida	Polychaeta	Terebellidae	Pista	sp.
AM	IN2017	AM W.49941	PreservedSpecimen	1	present		2017-05-18	CSIRO Four Metre Beam Trawl	South Pacific	Australia	Freycinet CMR	IN2017_V03_4	2751	2820	MULTIPOINT (-41.731 149.12, -41.791 149.156)					Paxton H	Paradiopatra sp. nov. 1	Paradiopatra	urn:lsid:marinespecies.org:taxname:129405	Animalia	Annelida	Polychaeta	Onuphidae	Paradiopatra	sp. nov.
AM	IN2017	AM W.49942	PreservedSpecimen	1	present		2017-05-18	CSIRO Four Metre Beam Trawl	South Pacific	Australia	Freycinet CMR	IN2017_V03_4	2751	2820	MULTIPOINT (-41.731 149.12, -41.791 149.156)					Paxton H	Paradiopatra sp. nov. 1	Paradiopatra	urn:lsid:marinespecies.org:taxname:129405	Animalia	Annelida	Polychaeta	Onuphidae	Paradiopatra	sp. nov.
AM	IN2017		PreservedSpecimen	1	present		2017-05-18	CSIRO Four Metre Beam Trawl	South Pacific	Australia	Freycinet CMR	IN2017_V03_4	2751	2820	MULTIPOINT (-41.731 149.12, -41.791 149.156)					Hutchings P	Terebellidae sp.	Terebellidae	urn:lsid:marinespecies.org:taxname:982	Animalia	Annelida	Polychaeta	Terebellidae		sp.
AM	IN2017		PreservedSpecimen	1	present		2017-05-18	CSIRO Four Metre Beam Trawl	South Pacific	Australia	Freycinet CMR	IN2017_V03_4	2751	2820	MULTIPOINT (-41.731 149.12, -41.791 149.156)					Hutchings P	Terebellidae sp.	Terebellidae	urn:lsid:marinespecies.org:taxname:982	Animalia	Annelida	Polychaeta	Terebellidae		sp.
AM	IN2017	AM W.50372	PreservedSpecimen	1	present		2017-05-18	CSIRO Four Metre Beam Trawl	South Pacific	Australia	Freycinet CMR	IN2017_V03_4	2751	2820	MULTIPOINT (-41.731 149.12, -41.791 149.156)					Kongsrud J	Terebellidae sp.	Terebellidae	urn:lsid:marinespecies.org:taxname:982	Animalia	Annelida	Polychaeta	Terebellidae		sp.
AM	IN2017	AM W.50623	PreservedSpecimen	1	present		2017-05-18	CSIRO Four Metre Beam Trawl	South Pacific	Australia	Freycinet CMR	IN2017_V03_4	2751	2820	MULTIPOINT (-41.731 149.12, -41.791 149.156)					Kongsrud J	Terebellidae sp.	Terebellidae	urn:lsid:marinespecies.org:taxname:982	Animalia	Annelida	Polychaeta	Terebellidae		sp.
AM	IN2017	AM W.52710	PreservedSpecimen	1	present		2017-05-25	Brenke Sledge	South Pacific	Australia	East Gippsland CMR	IN2017_V03_40	2600	2746	MULTIPOINT (-37.815 150.373, -37.818 150.356)					Blake J	Aphelochaeta spp. nov.	Aphelochaeta	urn:lsid:marinespecies.org:taxname:129240	Animalia	Annelida	Polychaeta	Cirratulidae	Aphelochaeta	spp. nov.
AM	IN2017	AM W.52561	PreservedSpecimen	3	present		2017-05-25	Brenke Sledge	South Pacific	Australia	East Gippsland CMR	IN2017_V03_40	2600	2746	MULTIPOINT (-37.815 150.373, -37.818 150.356)					Jimi N	Flabelligena sp. nov. 2	Flabelligena	urn:lsid:marinespecies.org:taxname:325157	Animalia	Annelida	Polychaeta	Acrocirridae	Flabelligena	sp. nov.
AM	IN2017	AM W.52561	PreservedSpecimen	1	present		2017-05-25	Brenke Sledge	South Pacific	Australia	East Gippsland CMR	IN2017_V03_40	2600	2746	MULTIPOINT (-37.815 150.373, -37.818 150.356)					Jimi N	Ilyphagus sp.	Ilyphagus	urn:lsid:marinespecies.org:taxname:129292	Animalia	Annelida	Polychaeta	Flabelligeridae	Ilyphagus	sp.
NHM	IN2017		PreservedSpecimen	1	present		2017-05-25	Brenke Sledge	South Pacific	Australia	East Gippsland CMR	IN2017_V03_40	2600	2746	MULTIPOINT (-37.815 150.373, -37.818 150.356)					Georgieva M	Flabelligella sp.	Flabelligella	urn:lsid:marinespecies.org:taxname:129140	Animalia	Annelida	Polychaeta	Acrocirridae	Flabelligella	sp.
AM	IN2017		PreservedSpecimen	10	present		2017-05-25	Brenke Sledge	South Pacific	Australia	East Gippsland CMR	IN2017_V03_40	2600	2746	MULTIPOINT (-37.815 150.373, -37.818 150.356)					Gunton L	Ampharetidae sp.	Ampharetidae	urn:lsid:marinespecies.org:taxname:981	Animalia	Annelida	Polychaeta	Ampharetidae		sp.
AM	IN2017		PreservedSpecimen	3	present		2017-05-25	Brenke Sledge	South Pacific	Australia	East Gippsland CMR	IN2017_V03_40	2600	2746	MULTIPOINT (-37.815 150.373, -37.818 150.356)					Gunton L	Capitellidae sp.	Capitellidae	urn:lsid:marinespecies.org:taxname:921	Animalia	Annelida	Polychaeta	Capitellidae		sp.
AM	IN2017		PreservedSpecimen	3	present		2017-05-25	Brenke Sledge	South Pacific	Australia	East Gippsland CMR	IN2017_V03_40	2600	2746	MULTIPOINT (-37.815 150.373, -37.818 150.356)					Watson C	Dypsonetus cf. caecus	Dypsonetus	urn:lsid:marinespecies.org:taxname:129236	Animalia	Annelida	Polychaeta	Chrysopetalidae	Dysonetus	cf. caecus
NHM	IN2017		PreservedSpecimen	1	present		2017-05-25	Brenke Sledge	South Pacific	Australia	East Gippsland CMR	IN2017_V03_40	2600	2746	MULTIPOINT (-37.815 150.373, -37.818 150.356)					Georgieva M	Cirratulidae sp.	Cirratulidae	urn:lsid:marinespecies.org:taxname:919	Animalia	Annelida	Polychaeta	Cirratulidae		sp.
NHM	IN2017		PreservedSpecimen	3	present		2017-05-25	Brenke Sledge	South Pacific	Australia	East Gippsland CMR	IN2017_V03_40	2600	2746	MULTIPOINT (-37.815 150.373, -37.818 150.356)					Georgieva M	Laubieriopsis hartmanae	Laubieriopsis hartmanae	urn:lsid:marinespecies.org:taxname:333779	Animalia	Annelida	Polychaeta	Fauveliopsidae	Laubieriopsis	hartmanae
AM	IN2017		PreservedSpecimen	18	present		2017-05-25	Brenke Sledge	South Pacific	Australia	East Gippsland CMR	IN2017_V03_40	2600	2746	MULTIPOINT (-37.815 150.373, -37.818 150.356)					Gunton L	Fauveliopsidae sp.	Fauveliopsidae	urn:lsid:marinespecies.org:taxname:978	Animalia	Annelida	Polychaeta	Fauveliopsidae		sp.
NHM	IN2017		PreservedSpecimen	1	present		2017-05-25	Brenke Sledge	South Pacific	Australia	East Gippsland CMR	IN2017_V03_40	2600	2746	MULTIPOINT (-37.815 150.373, -37.818 150.356)					Georgieva M	Flabelligeridae sp.	Flabelligeridae	urn:lsid:marinespecies.org:taxname:976	Animalia	Annelida	Polychaeta	Flabelligeridae		sp.
NHM	IN2017		PreservedSpecimen	1	present		2017-05-25	Brenke Sledge	South Pacific	Australia	East Gippsland CMR	IN2017_V03_40	2600	2746	MULTIPOINT (-37.815 150.373, -37.818 150.356)					Georgieva M	Flabelligeridae sp.	Flabelligeridae	urn:lsid:marinespecies.org:taxname:976	Animalia	Annelida	Polychaeta	Flabelligeridae		sp.
AM	IN2017	ex. AM W.52452	PreservedSpecimen	1	present		2017-05-25	Brenke Sledge	South Pacific	Australia	East Gippsland CMR	IN2017_V03_40	2600	2746	MULTIPOINT (-37.815 150.373, -37.818 150.356)					Glasby C	Hesionidae sp.	Hesionidae	urn:lsid:marinespecies.org:taxname:946	Animalia	Annelida	Polychaeta	Hesionidae		sp.
AM	IN2017	AM W.52435	PreservedSpecimen	1	present		2017-05-25	Brenke Sledge	South Pacific	Australia	East Gippsland CMR	IN2017_V03_40	2600	2746	MULTIPOINT (-37.815 150.373, -37.818 150.356)					Glasby C	cf Vrijenhoekia sp. 1	Vrijenhoekia	urn:lsid:marinespecies.org:taxname:743811	Animalia	Annelida	Polychaeta	Hesionidae	Vrijenhoekia	sp.
AM	IN2017	AM W.52452	PreservedSpecimen	1	present		2017-05-25	Brenke Sledge	South Pacific	Australia	East Gippsland CMR	IN2017_V03_40	2600	2746	MULTIPOINT (-37.815 150.373, -37.818 150.356)					Glasby C	cf Vrijenhoekia sp. 1	Vrijenhoekia	urn:lsid:marinespecies.org:taxname:743811	Animalia	Annelida	Polychaeta	Hesionidae	Vrijenhoekia	sp.
NHM	IN2017		PreservedSpecimen	1	present		2017-05-25	Brenke Sledge	South Pacific	Australia	East Gippsland CMR	IN2017_V03_40	2600	2746	MULTIPOINT (-37.815 150.373, -37.818 150.356)					Georgieva M	Maldanidae sp.	Maldanidae	urn:lsid:marinespecies.org:taxname:923	Animalia	Annelida	Polychaeta	Maldanidae		sp.
NHM	IN2017		PreservedSpecimen	1	present		2017-05-25	Brenke Sledge	South Pacific	Australia	East Gippsland CMR	IN2017_V03_40	2600	2746	MULTIPOINT (-37.815 150.373, -37.818 150.356)					Georgieva M	Aglaophamus sp.	Aglaophamus	urn:lsid:marinespecies.org:taxname:129366	Animalia	Annelida	Polychaeta	Nephtyidae	Aglaophamus	sp.
NHM	IN2017		PreservedSpecimen	1	present		2017-05-25	Brenke Sledge	South Pacific	Australia	East Gippsland CMR	IN2017_V03_40	2600	2746	MULTIPOINT (-37.815 150.373, -37.818 150.356)					Georgieva M	Nephtyidae sp.	Nephtyidae	urn:lsid:marinespecies.org:taxname:956	Animalia	Annelida	Polychaeta	Nephtyidae		sp.
NHM	IN2017		PreservedSpecimen	1	present		2017-05-25	Brenke Sledge	South Pacific	Australia	East Gippsland CMR	IN2017_V03_40	2600	2746	MULTIPOINT (-37.815 150.373, -37.818 150.356)					Georgieva M	Aglaophamus sp.	Aglaophamus	urn:lsid:marinespecies.org:taxname:129366	Animalia	Annelida	Polychaeta	Nephtyidae	Aglaophamus	sp.
AM	IN2017		PreservedSpecimen	8	present		2017-05-25	Brenke Sledge	South Pacific	Australia	East Gippsland CMR	IN2017_V03_40	2600	2746	MULTIPOINT (-37.815 150.373, -37.818 150.356)					Murray A	Aglaophamus sp.	Aglaophamus	urn:lsid:marinespecies.org:taxname:129366	Animalia	Annelida	Polychaeta	Nephtyidae	Aglaophamus	sp.
AM	IN2017		PreservedSpecimen	5	present		2017-05-25	Brenke Sledge	South Pacific	Australia	East Gippsland CMR	IN2017_V03_40	2600	2746	MULTIPOINT (-37.815 150.373, -37.818 150.356)					Murray A	Micronephthys sp. 1	Micronephthys	urn:lsid:marinespecies.org:taxname:129368	Animalia	Annelida	Polychaeta	Nephtyidae	Micronephthys	sp.
NHM	IN2017		PreservedSpecimen	1	present		2017-05-25	Brenke Sledge	South Pacific	Australia	East Gippsland CMR	IN2017_V03_40	2600	2746	MULTIPOINT (-37.815 150.373, -37.818 150.356)					Georgieva M	Ophelina cf helgolandiae	Ophelina	urn:lsid:marinespecies.org:taxname:129414	Animalia	Annelida	Polychaeta	Opheliidae	Ophelina	cf. helgolandiae
AM	IN2017		PreservedSpecimen	2	present		2017-05-25	Brenke Sledge	South Pacific	Australia	East Gippsland CMR	IN2017_V03_40	2600	2746	MULTIPOINT (-37.815 150.373, -37.818 150.356)					Gunton L	Orbiniidae sp.	Orbiniidae	urn:lsid:marinespecies.org:taxname:902	Animalia	Annelida	Polychaeta	Orbiniidae		sp.
AM	IN2017		PreservedSpecimen	5	present		2017-05-25	Brenke Sledge	South Pacific	Australia	East Gippsland CMR	IN2017_V03_40	2600	2746	MULTIPOINT (-37.815 150.373, -37.818 150.356)					Gunton L	Oweniidae sp.	Oweniidae	urn:lsid:marinespecies.org:taxname:975	Animalia	Annelida	Polychaeta	Oweniidae		sp.
AM	IN2017	AM W.52309	PreservedSpecimen	1	present		2017-05-25	Brenke Sledge	South Pacific	Australia	East Gippsland CMR	IN2017_V03_40	2600	2746	MULTIPOINT (-37.815 150.373, -37.818 150.356)					Langeneck J	Aricidea cf. simplex	Aricidea	urn:lsid:marinespecies.org:taxname:129430	Animalia	Annelida	Polychaeta	paraonidae	Aricidea	cf. simplex
AM	IN2017	AM W.52316	PreservedSpecimen	1	present		2017-05-25	Brenke Sledge	South Pacific	Australia	East Gippsland CMR	IN2017_V03_40	2600	2746	MULTIPOINT (-37.815 150.373, -37.818 150.356)					Langeneck J	Paraonis cf. quadrilobata	Paraonis	urn:lsid:marinespecies.org:taxname:129435	Animalia	Annelida	Polychaeta	paraonidae	Paraonis	cf. quadrilobata
AM	IN2017		PreservedSpecimen	3	present		2017-05-25	Brenke Sledge	South Pacific	Australia	East Gippsland CMR	IN2017_V03_40	2600	2746	MULTIPOINT (-37.815 150.373, -37.818 150.356)					Gunton L	Phyllodocidae sp.	Phyllodocidae	urn:lsid:marinespecies.org:taxname:931	Animalia	Annelida	Polychaeta	Phyllodocidae		sp.
AM	IN2017	AM W.52936	PreservedSpecimen	1	present		2017-05-25	Brenke Sledge	South Pacific	Australia	East Gippsland CMR	IN2017_V03_40	2600	2746	MULTIPOINT (-37.815 150.373, -37.818 150.356)					Murray A	Ancistrosyllis sp. 1	Ancistrosyllis	urn:lsid:marinespecies.org:taxname:129462	Animalia	Annelida	Polychaeta	Pilargidae	Ancistrosyllis	sp.
AM	IN2017	ex AM W.52084	PreservedSpecimen	1	present		2017-05-25	Brenke Sledge	South Pacific	Australia	East Gippsland CMR	IN2017_V03_40	2600	2746	MULTIPOINT (-37.815 150.373, -37.818 150.356)					Murray A	Harmothoe sp. 5	Harmothoe	urn:lsid:marinespecies.org:taxname:129491	Animalia	Annelida	Polychaeta	Polynoidae	Harmothoe	sp.
AM	IN2017	AM W.52084	PreservedSpecimen	4	present		2017-05-25	Brenke Sledge	South Pacific	Australia	East Gippsland CMR	IN2017_V03_40	2600	2746	MULTIPOINT (-37.815 150.373, -37.818 150.356)					Murray A	Macellicephala sp. 1	Macellicephala	urn:lsid:marinespecies.org:taxname:129498	Animalia	Annelida	Polychaeta	Polynoidae	Macellicephala	sp.
AM	IN2017	AM W.52253	PreservedSpecimen	1	present		2017-05-25	Brenke Sledge	South Pacific	Australia	East Gippsland CMR	IN2017_V03_40	2600	2746	MULTIPOINT (-37.815 150.373, -37.818 150.356)					Murray A	Macellicephalinae indet.	Macellicephalinae	urn:lsid:marinespecies.org:taxname:196343	Animalia	Annelida	Polychaeta	Polynoidae		indet.
AM	IN2017	AM W.52134	PreservedSpecimen	1	present		2017-05-25	Brenke Sledge	South Pacific	Australia	East Gippsland CMR	IN2017_V03_40	2600	2746	MULTIPOINT (-37.815 150.373, -37.818 150.356)					Murray A	Jasmineira sp. 3	Jasmineira	urn:lsid:marinespecies.org:taxname:129533	Animalia	Annelida	Polychaeta	Sabellidae	Jasmineira	sp. 3
NHM	IN2017		PreservedSpecimen	1	present		2017-05-25	Brenke Sledge	South Pacific	Australia	East Gippsland CMR	IN2017_V03_40	2600	2746	MULTIPOINT (-37.815 150.373, -37.818 150.356)					Georgieva M	Scalibregmatidae sp.	Scalibregmatidae	urn:lsid:marinespecies.org:taxname:925	Animalia	Annelida	Polychaeta	Scalibregmatidae		sp.
AM	IN2017		PreservedSpecimen	3	present		2017-05-25	Brenke Sledge	South Pacific	Australia	East Gippsland CMR	IN2017_V03_40	2600	2746	MULTIPOINT (-37.815 150.373, -37.818 150.356)					Murray A	Sigalioninae sp. 1	Sigalioninae	urn:lsid:marinespecies.org:taxname:943	Animalia	Annelida	Polychaeta	Sigalionidae		sp.
AM	IN2017	AM W.52146	PreservedSpecimen	9	present		2017-05-25	Brenke Sledge	South Pacific	Australia	East Gippsland CMR	IN2017_V03_40	2600	2746	MULTIPOINT (-37.815 150.373, -37.818 150.356)					Murray A	Leanira sp.	Leanira	urn:lsid:marinespecies.org:taxname:129590	Animalia	Annelida	Polychaeta	Sigalionidae	Leanira	sp.
AM	IN2017	AM W.52163	PreservedSpecimen	11	present		2017-05-25	Brenke Sledge	South Pacific	Australia	East Gippsland CMR	IN2017_V03_40	2600	2746	MULTIPOINT (-37.815 150.373, -37.818 150.356)					Murray A	Pholoe sp.	Pholoe	urn:lsid:marinespecies.org:taxname:129439	Animalia	Annelida	Polychaeta	Sigalionidae	Pholoe	sp.
AM	IN2017	AM W.52305	PreservedSpecimen	9	present		2017-05-25	Brenke Sledge	South Pacific	Australia	East Gippsland CMR	IN2017_V03_40	2600	2746	MULTIPOINT (-37.815 150.373, -37.818 150.356)					Capa M	Sphaerephesia sp. nov. 1	Sphaerephesia	urn:lsid:marinespecies.org:taxname:325025	Animalia	Annelida	Polychaeta	Sphaerodoridae	Sphaerephesia	sp. nov.
AM	IN2017	AM W.52222	PreservedSpecimen	1	present		2017-05-25	Brenke Sledge	South Pacific	Australia	East Gippsland CMR	IN2017_V03_40	2600	2746	MULTIPOINT (-37.815 150.373, -37.818 150.356)					Meissner K	Spiophanes anoculata	Spiophanes anoculata	urn:lsid:marinespecies.org:taxname:332083	Animalia	Annelida	Polychaeta	Spionidae	Spiophanes	anoculata
AM	IN2017	AM W.52224	PreservedSpecimen	1	present		2017-05-25	Brenke Sledge	South Pacific	Australia	East Gippsland CMR	IN2017_V03_40	2600	2746	MULTIPOINT (-37.815 150.373, -37.818 150.356)					Meissner K	Prionospio sp.	Prionospio	urn:lsid:marinespecies.org:taxname:129620	Animalia	Annelida	Polychaeta	Spionidae	Prionospio	sp.
AM	IN2017	AM W.52236	PreservedSpecimen	1	present		2017-05-25	Brenke Sledge	South Pacific	Australia	East Gippsland CMR	IN2017_V03_40	2600	2746	MULTIPOINT (-37.815 150.373, -37.818 150.356)					Meissner K	Prionospio sp.	Prionospio	urn:lsid:marinespecies.org:taxname:129620	Animalia	Annelida	Polychaeta	Spionidae	Prionospio	sp.
AM	IN2017	AM W.52236	PreservedSpecimen	1	present		2017-05-25	Brenke Sledge	South Pacific	Australia	East Gippsland CMR	IN2017_V03_40	2600	2746	MULTIPOINT (-37.815 150.373, -37.818 150.356)					Meissner K	Spiophanes anoculata	Spiophanes anoculata	urn:lsid:marinespecies.org:taxname:332083	Animalia	Annelida	Polychaeta	Spionidae	Spiophanes	anoculata
NHM	IN2017		PreservedSpecimen	1	present		2017-05-25	Brenke Sledge	South Pacific	Australia	East Gippsland CMR	IN2017_V03_40	2600	2746	MULTIPOINT (-37.815 150.373, -37.818 150.356)					Georgieva M	Spionidae sp.	Spionidae	urn:lsid:marinespecies.org:taxname:913	Animalia	Annelida	Polychaeta	Spionidae		sp.
NHM	IN2017		PreservedSpecimen	1	present		2017-05-25	Brenke Sledge	South Pacific	Australia	East Gippsland CMR	IN2017_V03_40	2600	2746	MULTIPOINT (-37.815 150.373, -37.818 150.356)					Georgieva M	Spionidae sp.	Spionidae	urn:lsid:marinespecies.org:taxname:913	Animalia	Annelida	Polychaeta	Spionidae		sp.
NHM	IN2017		PreservedSpecimen	1	present		2017-05-25	Brenke Sledge	South Pacific	Australia	East Gippsland CMR	IN2017_V03_40	2600	2746	MULTIPOINT (-37.815 150.373, -37.818 150.356)					Georgieva M	Spionidae sp.	Spionidae	urn:lsid:marinespecies.org:taxname:913	Animalia	Annelida	Polychaeta	Spionidae		sp.
NHM	IN2017		PreservedSpecimen	1	present		2017-05-25	Brenke Sledge	South Pacific	Australia	East Gippsland CMR	IN2017_V03_40	2600	2746	MULTIPOINT (-37.815 150.373, -37.818 150.356)					Georgieva M	Sternaspis cf. annenkovae	Sternaspis	urn:lsid:marinespecies.org:taxname:129644	Animalia	Annelida	Polychaeta	Sternaspidae	Sternaspis	cf. annenkovae
NHM	IN2017		PreservedSpecimen	1	present		2017-05-25	Brenke Sledge	South Pacific	Australia	East Gippsland CMR	IN2017_V03_40	2600	2746	MULTIPOINT (-37.815 150.373, -37.818 150.356)					Georgieva M	Sternaspis cf. annenkovae	Sternaspis	urn:lsid:marinespecies.org:taxname:129644	Animalia	Annelida	Polychaeta	Sternaspidae	Sternaspis	cf. annenkovae
AM	IN2017		PreservedSpecimen	1	present		2017-05-25	Brenke Sledge	South Pacific	Australia	East Gippsland CMR	IN2017_V03_40	2600	2746	MULTIPOINT (-37.815 150.373, -37.818 150.356)					Gunton L	Sternaspis sp.	Sternaspis	urn:lsid:marinespecies.org:taxname:129644	Animalia	Annelida	Polychaeta	Sternaspidae	Sternaspis	sp.
AM	IN2017	AM W.52329	PreservedSpecimen	1	present		2017-05-25	Brenke Sledge	South Pacific	Australia	East Gippsland CMR	IN2017_V03_40	2600	2746	MULTIPOINT (-37.815 150.373, -37.818 150.356)					Murray A	Exogone cf. heterosetosa	Exogone	urn:lsid:marinespecies.org:taxname:129654	Animalia	Annelida	Polychaeta	Syllidae	Exogone	cf. heterosetosa
AM	IN2017	AM W.52710	PreservedSpecimen	1	present		2017-05-25	Brenke Sledge	South Pacific	Australia	East Gippsland CMR	IN2017_V03_40	2600	2746	MULTIPOINT (-37.815 150.373, -37.818 150.356)					Blake J	Paraonidae sp.	Paraonidae	urn:lsid:marinespecies.org:taxname:903	Animalia	Annelida	Polychaeta	Paraonidae		sp.
AM	IN2017		PreservedSpecimen	1	present		2017-05-26	CSIRO Four Metre Beam Trawl	South Pacific	Australia	Bermagui	IN2017_V03_41	3980	3980		-36.418	150.8			Wilson R & Murray A	Polynoidae indet.	Polynoidae	urn:lsid:marinespecies.org:taxname:939	Animalia	Annelida	Polychaeta	Polynoidae		indet.
AM	IN2017		PreservedSpecimen	2	present		2017-05-26	CSIRO Four Metre Beam Trawl	South Pacific	Australia	Bermagui	IN2017_V03_41	3980	3980		-36.418	150.8			Zhang J	Phyllochaetopterus sp.	Phyllochaetopterus	urn:lsid:marinespecies.org:taxname:129232	Animalia	Annelida	Polychaeta	Chaetopteridae	Phyllochaetopterus	sp.
AM	IN2017	AM W.52562	PreservedSpecimen	1	present		2017-05-26	Brenke Sledge	South Pacific	Australia	Bermagui	IN2017_V03_42	4716	4744	MULTIPOINT (-36.385 150.863, -36.434 150.863)					Jimi N	Bradabyssa cf. kirkegaardi	Bradabyssa	urn:lsid:marinespecies.org:taxname:173301	Animalia	Annelida	Polychaeta	Flabelligeridae	Bradabyssa	cf. kirkegaardi
AM	IN2017	AM W.52562	PreservedSpecimen	3	present		2017-05-26	Brenke Sledge	South Pacific	Australia	Bermagui	IN2017_V03_42	4716	4744	MULTIPOINT (-36.385 150.863, -36.434 150.863)					Jimi N	Diplocirrus sp. 5	Diplocirrus	urn:lsid:marinespecies.org:taxname:129290	Animalia	Annelida	Polychaeta	Flabelligeridae	Diplocirrus	sp.
AM	IN2017	AM W.51915	PreservedSpecimen	3	present		2017-05-26	Brenke Sledge	South Pacific	Australia	Bermagui	IN2017_V03_42	4716	4744	MULTIPOINT (-36.385 150.863, -36.434 150.863)					Georgieva M	Ampharetidae sp.	Ampharetidae	urn:lsid:marinespecies.org:taxname:981	Animalia	Annelida	Polychaeta	Ampharetidae		sp.
AM	IN2017	AM W.52323	PreservedSpecimen	2	present		2017-05-26	Brenke Sledge	South Pacific	Australia	Bermagui	IN2017_V03_42	4716	4744	MULTIPOINT (-36.385 150.863, -36.434 150.863)					Gunton L	Ampharetidae sp.	Ampharetidae	urn:lsid:marinespecies.org:taxname:981	Animalia	Annelida	Polychaeta	Ampharetidae		sp.
AM	IN2017		PreservedSpecimen	52	present		2017-05-26	Brenke Sledge	South Pacific	Australia	Bermagui	IN2017_V03_42	4716	4744	MULTIPOINT (-36.385 150.863, -36.434 150.863)					Gunton L	Ampharetidae sp.	Ampharetidae	urn:lsid:marinespecies.org:taxname:981	Animalia	Annelida	Polychaeta	Ampharetidae		sp.
AM	IN2017		PreservedSpecimen	8	present		2017-05-26	Brenke Sledge	South Pacific	Australia	Bermagui	IN2017_V03_42	4716	4744	MULTIPOINT (-36.385 150.863, -36.434 150.863)					Murray A	Laetmonice yarramba	Laetmonice yarramba	urn:lsid:marinespecies.org:taxname:880000	Animalia	Annelida	Polychaeta	Aphroditidae	Laetmonice	yarramba
NHM	IN2017		PreservedSpecimen	2	present		2017-05-26	Brenke Sledge	South Pacific	Australia	Bermagui	IN2017_V03_42	4716	4744	MULTIPOINT (-36.385 150.863, -36.434 150.863)					Georgieva M	Laubieriopsis hartmanae	Laubieriopsis hartmanae	urn:lsid:marinespecies.org:taxname:333779	Animalia	Annelida	Polychaeta	Fauveliopsidae	Laubieriopsis	hartmanae
AM	IN2017		PreservedSpecimen	10	present		2017-05-26	Brenke Sledge	South Pacific	Australia	Bermagui	IN2017_V03_42	4716	4744	MULTIPOINT (-36.385 150.863, -36.434 150.863)					Gunton L	Fauveliopsidae sp.	Fauveliopsidae	urn:lsid:marinespecies.org:taxname:978	Animalia	Annelida	Polychaeta	Fauveliopsidae		sp.
NHM	IN2017		PreservedSpecimen	1	present		2017-05-26	Brenke Sledge	South Pacific	Australia	Bermagui	IN2017_V03_42	4716	4744	MULTIPOINT (-36.385 150.863, -36.434 150.863)					Georgieva M	Flabelligeridae sp.	Flabelligeridae	urn:lsid:marinespecies.org:taxname:976	Animalia	Annelida	Polychaeta	Flabelligeridae		sp.
AM	IN2017	AM W.49594	PreservedSpecimen	1	present		2017-05-26	Brenke Sledge	South Pacific	Australia	Bermagui	IN2017_V03_42	4716	4744	MULTIPOINT (-36.385 150.863, -36.434 150.863)					Schulze A	Golfingiidae sp.	Golfingiidae	urn:lsid:marinespecies.org:taxname:2032	Animalia	Annelida	Sipuncula	Golfingiidae		sp.
AM	IN2017	ex. AM W.52438	PreservedSpecimen	1	present		2017-05-26	Brenke Sledge	South Pacific	Australia	Bermagui	IN2017_V03_42	4716	4744	MULTIPOINT (-36.385 150.863, -36.434 150.863)					Glasby C	Hesionidae sp.	Hesionidae	urn:lsid:marinespecies.org:taxname:946	Animalia	Annelida	Polychaeta	Hesionidae		sp.
AM	IN2017	AM W.52438	PreservedSpecimen	1	present		2017-05-26	Brenke Sledge	South Pacific	Australia	Bermagui	IN2017_V03_42	4716	4744	MULTIPOINT (-36.385 150.863, -36.434 150.863)					Glasby C	cf Vrijenhoekia sp. 1	Vrijenhoekia	urn:lsid:marinespecies.org:taxname:743811	Animalia	Annelida	Polychaeta	Hesionidae	Vrijenhoekia	sp.
NHM	IN2017		PreservedSpecimen	2	present		2017-05-26	Brenke Sledge	South Pacific	Australia	Bermagui	IN2017_V03_42	4716	4744	MULTIPOINT (-36.385 150.863, -36.434 150.863)					Georgieva M	Maldanidae sp.	Maldanidae	urn:lsid:marinespecies.org:taxname:923	Animalia	Annelida	Polychaeta	Maldanidae		sp.
NHM	IN2017		PreservedSpecimen	1	present		2017-05-26	Brenke Sledge	South Pacific	Australia	Bermagui	IN2017_V03_42	4716	4744	MULTIPOINT (-36.385 150.863, -36.434 150.863)					Georgieva M	Maldanidae sp.	Maldanidae	urn:lsid:marinespecies.org:taxname:923	Animalia	Annelida	Polychaeta	Maldanidae		sp.
AM	IN2017		PreservedSpecimen	10	present		2017-05-26	Brenke Sledge	South Pacific	Australia	Bermagui	IN2017_V03_42	4716	4744	MULTIPOINT (-36.385 150.863, -36.434 150.863)					Gunton L	Maldanidae sp.	Maldanidae	urn:lsid:marinespecies.org:taxname:923	Animalia	Annelida	Polychaeta	Maldanidae		sp.
NHM	IN2017		PreservedSpecimen	1	present		2017-05-26	Brenke Sledge	South Pacific	Australia	Bermagui	IN2017_V03_42	4716	4744	MULTIPOINT (-36.385 150.863, -36.434 150.863)					Georgieva M	Ophelina cf juhazi	Ophelina	urn:lsid:marinespecies.org:taxname:129414	Animalia	Annelida	Polychaeta	Opheliidae	Ophelina	cf. juhazi
AM	IN2017	AM W.52374	PreservedSpecimen	4	present		2017-05-26	Brenke Sledge	South Pacific	Australia	Bermagui	IN2017_V03_42	4716	4744	MULTIPOINT (-36.385 150.863, -36.434 150.863)					Zhadan A	Orbiniella cf.aciculata	Orbiniella	urn:lsid:marinespecies.org:taxname:329836	Animalia	Annelida	Polychaeta	Orbiniidae	Orbiniella	cf. aciculata
NHM	IN2017		PreservedSpecimen	1	present		2017-05-26	Brenke Sledge	South Pacific	Australia	Bermagui	IN2017_V03_42	4716	4744	MULTIPOINT (-36.385 150.863, -36.434 150.863)					Georgieva M	Orbiniidae sp.	Orbiniidae	urn:lsid:marinespecies.org:taxname:902	Animalia	Annelida	Polychaeta	Orbiniidae		sp.
AM	IN2017		PreservedSpecimen	2	present		2017-05-26	Brenke Sledge	South Pacific	Australia	Bermagui	IN2017_V03_42	4716	4744	MULTIPOINT (-36.385 150.863, -36.434 150.863)					Gunton L	Orbiniidae sp.	Orbiniidae	urn:lsid:marinespecies.org:taxname:902	Animalia	Annelida	Polychaeta	Orbiniidae		sp.
AM	IN2017	AM W.52313	PreservedSpecimen	1	present		2017-05-26	Brenke Sledge	South Pacific	Australia	Bermagui	IN2017_V03_42	4716	4744	MULTIPOINT (-36.385 150.863, -36.434 150.863)					Langeneck J	Paraonis cf. quadrilobata	Paraonis	urn:lsid:marinespecies.org:taxname:129435	Animalia	Annelida	Polychaeta	Paraonidae	Paraonis	cf. quadrilobata
AM	IN2017	AM W.52319	PreservedSpecimen	1	present		2017-05-26	Brenke Sledge	South Pacific	Australia	Bermagui	IN2017_V03_42	4716	4744	MULTIPOINT (-36.385 150.863, -36.434 150.863)					Langeneck J	Aricidea cf. simplex	Aricidea	urn:lsid:marinespecies.org:taxname:129430	Animalia	Annelida	Polychaeta	Paraonidae	Aricidea	cf. simplex
AM	IN2017		PreservedSpecimen	2	present		2017-05-26	Brenke Sledge	South Pacific	Australia	Bermagui	IN2017_V03_42	4716	4744	MULTIPOINT (-36.385 150.863, -36.434 150.863)					Gunton L	Phyllodocidae sp.	Phyllodocidae	urn:lsid:marinespecies.org:taxname:931	Animalia	Annelida	Polychaeta	Phyllodocidae		sp.
AM	IN2017	ex AM W.52016	PreservedSpecimen	1	present		2017-05-26	Brenke Sledge	South Pacific	Australia	Bermagui	IN2017_V03_42	4716	4744	MULTIPOINT (-36.385 150.863, -36.434 150.863)					Murray A	Bathyeliasona nigra	Bathyeliasona nigra	urn:lsid:marinespecies.org:taxname:428592	Animalia	Annelida	Polychaeta	Polynoidae	Bathyeliasona	nigra
AM	IN2017	AM W.52016	PreservedSpecimen	1	present		2017-05-26	Brenke Sledge	South Pacific	Australia	Bermagui	IN2017_V03_42	4716	4744	MULTIPOINT (-36.385 150.863, -36.434 150.863)					Murray A	Austrolaenilla sp.	Austrolaenilla	urn:lsid:marinespecies.org:taxname:129479	Animalia	Annelida	Polychaeta	Polynoidae	Austrolaenilla	sp.
AM	IN2017	AM W.52133	PreservedSpecimen	5	present		2017-05-26	Brenke Sledge	South Pacific	Australia	Bermagui	IN2017_V03_42	4716	4744	MULTIPOINT (-36.385 150.863, -36.434 150.863)					Murray A	Sabellidae sp. 1	Sabellidae	urn:lsid:marinespecies.org:taxname:985	Animalia	Annelida	Polychaeta	Sabellidae		sp. 1
AM	IN2017	AM W.52214	PreservedSpecimen	1	present		2017-05-26	Brenke Sledge	South Pacific	Australia	Bermagui	IN2017_V03_42	4716	4744	MULTIPOINT (-36.385 150.863, -36.434 150.863)					Murray A	Sabellidae sp. 2	Sabellidae	urn:lsid:marinespecies.org:taxname:985	Animalia	Annelida	Polychaeta	Sabellidae		sp. 2
AM	IN2017	ex AM W.52152	PreservedSpecimen	2	present		2017-05-26	Brenke Sledge	South Pacific	Australia	Bermagui	IN2017_V03_42	4716	4744	MULTIPOINT (-36.385 150.863, -36.434 150.863)					Murray A	Sigalioninae sp. 1	Sigalioninae	urn:lsid:marinespecies.org:taxname:943	Animalia	Annelida	Polychaeta	Sigalionidae		sp.
AM	IN2017	AM W.52152	PreservedSpecimen	58	present		2017-05-26	Brenke Sledge	South Pacific	Australia	Bermagui	IN2017_V03_42	4716	4744	MULTIPOINT (-36.385 150.863, -36.434 150.863)					Murray A	Pholoe sp.	Pholoe	urn:lsid:marinespecies.org:taxname:129439	Animalia	Annelida	Polychaeta	Sigalionidae	Pholoe	sp.
AM	IN2017	AM W.52281	PreservedSpecimen	1	present		2017-05-26	Brenke Sledge	South Pacific	Australia	Bermagui	IN2017_V03_42	4716	4744	MULTIPOINT (-36.385 150.863, -36.434 150.863)					Capa M	Clavodorum cf. longipes	Clavodorum	urn:lsid:marinespecies.org:taxname:327127	Animalia	Annelida	Polychaeta	Sphaerodoridae	Clavodorum	cf. longipes
AM	IN2017	AM W.52302	PreservedSpecimen	1	present		2017-05-26	Brenke Sledge	South Pacific	Australia	Bermagui	IN2017_V03_42	4716	4744	MULTIPOINT (-36.385 150.863, -36.434 150.863)					Capa M	Clavodorum cf. longipes	Clavodorum	urn:lsid:marinespecies.org:taxname:327127	Animalia	Annelida	Polychaeta	Sphaerodoridae	Clavodorum	cf. longipes
AM	IN2017	AM W.52302	PreservedSpecimen	2	present		2017-05-26	Brenke Sledge	South Pacific	Australia	Bermagui	IN2017_V03_42	4716	4744	MULTIPOINT (-36.385 150.863, -36.434 150.863)					Capa M	Sphaerephesia sp. nov. 3	Sphaerephesia	urn:lsid:marinespecies.org:taxname:325025	Animalia	Annelida	Polychaeta	Sphaerodoridae	Sphaerephesia	sp. nov.
AM	IN2017	AM W.52302	PreservedSpecimen	2	present		2017-05-26	Brenke Sledge	South Pacific	Australia	Bermagui	IN2017_V03_42	4716	4744	MULTIPOINT (-36.385 150.863, -36.434 150.863)					Capa M	Sphaerephesia sp. 5	Sphaerephesia	urn:lsid:marinespecies.org:taxname:325025	Animalia	Annelida	Polychaeta	Sphaerodoridae	Sphaerephesia	sp.
AM	IN2017	AM W.52237	PreservedSpecimen	2	present		2017-05-26	Brenke Sledge	South Pacific	Australia	Bermagui	IN2017_V03_42	4716	4744	MULTIPOINT (-36.385 150.863, -36.434 150.863)					Meissner K	Aurospio cf. dibranchiata	Aurospio	urn:lsid:marinespecies.org:taxname:129608	Animalia	Annelida	Polychaeta	Spionidae	Aurospio	cf. dibranchiata
AM	IN2017	AM W.52237	PreservedSpecimen	1	present		2017-05-26	Brenke Sledge	South Pacific	Australia	Bermagui	IN2017_V03_42	4716	4744	MULTIPOINT (-36.385 150.863, -36.434 150.863)					Meissner K	Laonice cf. blakei	Laonice	urn:lsid:marinespecies.org:taxname:129613	Animalia	Annelida	Polychaeta	Spionidae	Laonice	cf. blakei
NHM	IN2017		PreservedSpecimen	1	present		2017-05-26	Brenke Sledge	South Pacific	Australia	Bermagui	IN2017_V03_42	4716	4744	MULTIPOINT (-36.385 150.863, -36.434 150.863)					Georgieva M	Spionidae sp.	Spionidae	urn:lsid:marinespecies.org:taxname:913	Animalia	Annelida	Polychaeta	Spionidae		sp.
NHM	IN2017		PreservedSpecimen	1	present		2017-05-26	Brenke Sledge	South Pacific	Australia	Bermagui	IN2017_V03_42	4716	4744	MULTIPOINT (-36.385 150.863, -36.434 150.863)					Georgieva M	Spionidae sp.	Spionidae	urn:lsid:marinespecies.org:taxname:913	Animalia	Annelida	Polychaeta	Spionidae		sp.
AM	IN2017		PreservedSpecimen	1	present		2017-05-26	Brenke Sledge	South Pacific	Australia	Bermagui	IN2017_V03_42	4716	4744	MULTIPOINT (-36.385 150.863, -36.434 150.863)					Murray A	Anguillosyllis sp.	Anguillosyllis	urn:lsid:marinespecies.org:taxname:325027	Animalia	Annelida	Polychaeta	Syllidae	Anguillosyllis	sp.
AM	IN2017		PreservedSpecimen	4	present		2017-05-26	Brenke Sledge	South Pacific	Australia	Bermagui	IN2017_V03_42	4716	4744	MULTIPOINT (-36.385 150.863, -36.434 150.863)					Paxton H	Leptoecia ultraabyssalis	Leptoecia ultraabyssalis	urn:lsid:marinespecies.org:taxname:739128	Animalia	Annelida	Polychaeta	Onuphidae	Leptoecia	ultraabyssalis
AM	IN2017	AM W.50357	PreservedSpecimen	1	present		2017-05-27	CSIRO Four Metre Beam Trawl	South Pacific	Australia	Bermagui	IN2017_V03_43	4800	4800	MULTIPOINT (-36.351 150.914, -36.384 150.913)					Gunton L	Jugamphicteis galathea	Jugamphicteis galathea	urn:lsid:marinespecies.org:taxname:328527	Animalia	Annelida	Polychaeta	Ampharetidae	Jugamphicteis	galathea
AM	IN2017	AM W.50367	PreservedSpecimen	3	present		2017-05-27	CSIRO Four Metre Beam Trawl	South Pacific	Australia	Bermagui	IN2017_V03_43	4800	4800	MULTIPOINT (-36.351 150.914, -36.384 150.913)					Gunton L	Melinnopsis sp.	Melinnopsis	urn:lsid:marinespecies.org:taxname:129170	Animalia	Annelida	Polychaeta	Melinnidae	Melinnopsis	sp.
AM	IN2017	AM W.50367	PreservedSpecimen	1	present		2017-05-27	CSIRO Four Metre Beam Trawl	South Pacific	Australia	Bermagui	IN2017_V03_43	4800	4800	MULTIPOINT (-36.351 150.914, -36.384 150.913)					Gunton L	Melinnopsis sp.	Melinnopsis	urn:lsid:marinespecies.org:taxname:129170	Animalia	Annelida	Polychaeta	Melinnidae	Melinnopsis	sp.
AM	IN2017	AM W.50378	PreservedSpecimen	1	present		2017-05-27	CSIRO Four Metre Beam Trawl	South Pacific	Australia	Bermagui	IN2017_V03_43	4800	4800	MULTIPOINT (-36.351 150.914, -36.384 150.913)					Gunton L	Jugamphicteis galathea	Jugamphicteis galathea	urn:lsid:marinespecies.org:taxname:328527	Animalia	Annelida	Polychaeta	Ampharetidae	Jugamphicteis	galathea
AM	IN2017	AM W.50389	PreservedSpecimen	2	present		2017-05-27	CSIRO Four Metre Beam Trawl	South Pacific	Australia	Bermagui	IN2017_V03_43	4800	4800	MULTIPOINT (-36.351 150.914, -36.384 150.913)					Gunton L	Ampharetidae sp.	Ampharetidae	urn:lsid:marinespecies.org:taxname:981	Animalia	Annelida	Polychaeta	Ampharetidae		sp.
AM	IN2017		PreservedSpecimen	1	present		2017-05-27	CSIRO Four Metre Beam Trawl	South Pacific	Australia	Bermagui	IN2017_V03_43	4800	4800	MULTIPOINT (-36.351 150.914, -36.384 150.913)					Gunton L	Ampharetidae sp.	Ampharetidae	urn:lsid:marinespecies.org:taxname:981	Animalia	Annelida	Polychaeta	Ampharetidae		sp.
AM	IN2017		PreservedSpecimen	15	present		2017-05-27	CSIRO Four Metre Beam Trawl	South Pacific	Australia	Bermagui	IN2017_V03_43	4800	4800	MULTIPOINT (-36.351 150.914, -36.384 150.913)					Wilson R & Murray A	Laetmonice yarramba	Laetmonice yarramba	urn:lsid:marinespecies.org:taxname:880000	Animalia	Annelida	Polychaeta	Aphroditidae	Laetmonice	yarramba
AM	IN2017	AM W.49498	PreservedSpecimen	28	present		2017-05-27	CSIRO Four Metre Beam Trawl	South Pacific	Australia	Bermagui	IN2017_V03_43	4800	4800	MULTIPOINT (-36.351 150.914, -36.384 150.913)					Wilson R & Murray A	Laetmonice yarramba	Laetmonice yarramba	urn:lsid:marinespecies.org:taxname:880000	Animalia	Annelida	Polychaeta	Aphroditidae	Laetmonice	yarramba
AM	IN2017	AM W.49665	PreservedSpecimen	1	present		2017-05-27	CSIRO Four Metre Beam Trawl	South Pacific	Australia	Bermagui	IN2017_V03_43	4800	4800	MULTIPOINT (-36.351 150.914, -36.384 150.913)					Hseuh P-W	Bonelliidae sp.	Bonelliidae	urn:lsid:marinespecies.org:taxname:110347	Animalia	Annelida	Echiura	Bonelliidae		sp.
AM	IN2017	AM W.53098	PreservedSpecimen	1	present		2017-05-27	CSIRO Four Metre Beam Trawl	South Pacific	Australia	Bermagui	IN2017_V03_43	4800	4800	MULTIPOINT (-36.351 150.914, -36.384 150.913)					Murray A	Fauveliopsis cf. challengeriae	Fauveliopsis	urn:lsid:marinespecies.org:taxname:129288	Animalia	Annelida	Polychaeta	Fauveliopsidae	Fauveliopsis	cf. challengeriae
AM	IN2017	AM W.53099	PreservedSpecimen	2	present		2017-05-27	CSIRO Four Metre Beam Trawl	South Pacific	Australia	Bermagui	IN2017_V03_43	4800	4800	MULTIPOINT (-36.351 150.914, -36.384 150.913)					Murray A	Fauveliopsis cf. challengeriae	Fauveliopsis	urn:lsid:marinespecies.org:taxname:129288	Animalia	Annelida	Polychaeta	Fauveliopsidae	Fauveliopsis	cf. challengeriae
AM	IN2017	AM W.49654	PreservedSpecimen	4	present		2017-05-27	CSIRO Four Metre Beam Trawl	South Pacific	Australia	Bermagui	IN2017_V03_43	4800	4800	MULTIPOINT (-36.351 150.914, -36.384 150.913)					Schulze A	Golfingia muricaudata	Golfingia muricaudata	urn:lsid:marinespecies.org:taxname:175030	Animalia	Annelida	Sipuncula	Golfingiidae	Golfingia	muricaudata
AM	IN2017	AM W.49656	PreservedSpecimen	2	present		2017-05-27	CSIRO Four Metre Beam Trawl	South Pacific	Australia	Bermagui	IN2017_V03_43	4800	4800	MULTIPOINT (-36.351 150.914, -36.384 150.913)					Schulze A	Golfingia muricaudata	Golfingia muricaudata	urn:lsid:marinespecies.org:taxname:175030	Animalia	Annelida	Sipuncula	Golfingiidae	Golfingia	muricaudata
AM	IN2017	AM W.50138	PreservedSpecimen	1	present		2017-05-27	CSIRO Four Metre Beam Trawl	South Pacific	Australia	Bermagui	IN2017_V03_43	4800	4800	MULTIPOINT (-36.351 150.914, -36.384 150.913)					Gunton L	Lumbrineridae sp.	Lumbrineridae	urn:lsid:marinespecies.org:taxname:967	Animalia	Annelida	Polychaeta	Lumbrineridae		sp.
AM	IN2017		PreservedSpecimen	1	present		2017-05-27	CSIRO Four Metre Beam Trawl	South Pacific	Australia	Bermagui	IN2017_V03_43	4800	4800	MULTIPOINT (-36.351 150.914, -36.384 150.913)					Gunton L	Phyllodocidae sp.	Phyllodocidae	urn:lsid:marinespecies.org:taxname:931	Animalia	Annelida	Polychaeta	Phyllodocidae		sp.
AM	IN2017		PreservedSpecimen	1	present		2017-05-27	CSIRO Four Metre Beam Trawl	South Pacific	Australia	Bermagui	IN2017_V03_43	4800	4800	MULTIPOINT (-36.351 150.914, -36.384 150.913)					Schulze A	Sipuncula sp.	Sipuncula	urn:lsid:marinespecies.org:taxname:1268	Animalia	Annelida	Sipuncula			sp.
AM	IN2017	AM W.50609	PreservedSpecimen	1	present		2017-05-27	CSIRO Four Metre Beam Trawl	South Pacific	Australia	Bermagui	IN2017_V03_43	4800	4800	MULTIPOINT (-36.351 150.914, -36.384 150.913)					Kongsrud J	Maldane sp.	Maldane	urn:lsid:marinespecies.org:taxname:129352	Animalia	Annelida	Polychaeta	Maldanidae	Maldane	sp.
AM	IN2017		PreservedSpecimen	1	present		2017-05-27	CSIRO Four Metre Beam Trawl	South Pacific	Australia	Bermagui	IN2017_V03_43	4800	4800	MULTIPOINT (-36.351 150.914, -36.384 150.913)					Hutchings P	Myriowenia sp	Myriowenia	urn:lsid:marinespecies.org:taxname:324790	Animalia	Annelida	Polychaeta	Oweniidae	Myriowenia	sp
AM	IN2017		PreservedSpecimen	1	present		2017-05-27	CSIRO Four Metre Beam Trawl	South Pacific	Australia	Bermagui	IN2017_V03_43	4800	4800	MULTIPOINT (-36.351 150.914, -36.384 150.913)					Wilson R	Neanthes cf bassi	Neanthes	urn:lsid:marinespecies.org:taxname:129378	Animalia	Annelida	Polychaeta	Nereididae	Neanthes	cf. bassi
AM	IN2017		PreservedSpecimen	1	present		2017-05-27	CSIRO Four Metre Beam Trawl	South Pacific	Australia	Bermagui	IN2017_V03_43	4800	4800	MULTIPOINT (-36.351 150.914, -36.384 150.913)					Wilson R	Neanthes cf bassi	Neanthes	urn:lsid:marinespecies.org:taxname:129378	Animalia	Annelida	Polychaeta	Nereididae	Neanthes	cf. bassi
AM	IN2017	AM W.50602	PreservedSpecimen	1	present		2017-05-27	CSIRO Four Metre Beam Trawl	South Pacific	Australia	Bermagui	IN2017_V03_43	4800	4800	MULTIPOINT (-36.351 150.914, -36.384 150.913)					Kongsrud J	Notoproctus cf. oculatus antarcticus	Notoproctus	urn:lsid:marinespecies.org:taxname:129358	Animalia	Annelida	Polychaeta	Maldanidae	Notoproctus	cf. oculatus antarcticus
AM	IN2017		PreservedSpecimen	1	present		2017-05-27	CSIRO Four Metre Beam Trawl	South Pacific	Australia	Bermagui	IN2017_V03_43	4800	4800	MULTIPOINT (-36.351 150.914, -36.384 150.913)					Hutchings P	Oweniidae sp.	Oweniidae	urn:lsid:marinespecies.org:taxname:975	Animalia	Annelida	Polychaeta	Oweniidae		sp.
AM	IN2017	AM W.49732	PreservedSpecimen	3	present		2017-05-27	CSIRO Four Metre Beam Trawl	South Pacific	Australia	Bermagui	IN2017_V03_43	4800	4800	MULTIPOINT (-36.351 150.914, -36.384 150.913)					Kupriyanova E	Protis sp. 2	Protis	urn:lsid:marinespecies.org:taxname:129574	Animalia	Annelida	Polychaeta	Serpulidae	Protis	sp.
AM	IN2017	AM W.50620	PreservedSpecimen	5	present		2017-05-27	CSIRO Four Metre Beam Trawl	South Pacific	Australia	Bermagui	IN2017_V03_44	2687	2821	MULTIPOINT (-36.355 150.644, -36.315 150.651)					Kongsrud J	Boguea sp. nov.	Boguea	urn:lsid:marinespecies.org:taxname:157262	Animalia	Annelida	Polychaeta	Maldanidae	Boguea	sp. nov.
AM	IN2017		PreservedSpecimen	3	present		2017-05-27	CSIRO Four Metre Beam Trawl	South Pacific	Australia	Bermagui	IN2017_V03_44	2687	2821	MULTIPOINT (-36.355 150.644, -36.315 150.651)					Wilson R	Eumida sp.	Eumida	urn:lsid:marinespecies.org:taxname:129446	Animalia	Annelida	Polychaeta	Phyllodocidae	Eumida	sp.
AM	IN2017	AM W.50144	PreservedSpecimen	1	present		2017-05-27	CSIRO Four Metre Beam Trawl	South Pacific	Australia	Bermagui	IN2017_V03_44	2687	2821	MULTIPOINT (-36.355 150.644, -36.315 150.651)					Wilson R	Leodice sp. nov.	Leodice	urn:lsid:marinespecies.org:taxname:324708	Animalia	Annelida	Polychaeta	Eunicidae	Leodice	sp. nov.
AM	IN2017	AM W.50145	PreservedSpecimen	2	present		2017-05-27	CSIRO Four Metre Beam Trawl	South Pacific	Australia	Bermagui	IN2017_V03_44	2687	2821	MULTIPOINT (-36.355 150.644, -36.315 150.651)					Wilson R	Leodice sp. nov.	Leodice	urn:lsid:marinespecies.org:taxname:324708	Animalia	Annelida	Polychaeta	Eunicidae	Leodice	sp. nov.
AM	IN2017	AM W.50146	PreservedSpecimen	2	present		2017-05-27	CSIRO Four Metre Beam Trawl	South Pacific	Australia	Bermagui	IN2017_V03_44	2687	2821	MULTIPOINT (-36.355 150.644, -36.315 150.651)					Wilson R	Leodice sp. nov.	Leodice	urn:lsid:marinespecies.org:taxname:324708	Animalia	Annelida	Polychaeta	Eunicidae	Leodice	sp. nov.
AM	IN2017	AM W.50424	PreservedSpecimen	1	present		2017-05-27	CSIRO Four Metre Beam Trawl	South Pacific	Australia	Bermagui	IN2017_V03_44	2687	2821	MULTIPOINT (-36.355 150.644, -36.315 150.651)					Gunton L	Melinnopsis gardelli	Melinnopsis gardelli	urn:lsid:marinespecies.org:taxname:1453820	Animalia	Annelida	Polychaeta	Melinnidae	Melinnopsis	gardelli
AM	IN2017	AM W.50425	PreservedSpecimen	2	present		2017-05-27	CSIRO Four Metre Beam Trawl	South Pacific	Australia	Bermagui	IN2017_V03_44	2687	2821	MULTIPOINT (-36.355 150.644, -36.315 150.651)					Alvestad T	Melinnopsis sp.	Melinnopsis	urn:lsid:marinespecies.org:taxname:129170	Animalia	Annelida	Polychaeta	Melinnidae	Melinnopsis	sp.
AM	IN2017		PreservedSpecimen	1	present		2017-05-27	CSIRO Four Metre Beam Trawl	South Pacific	Australia	Bermagui	IN2017_V03_44	2687	2821	MULTIPOINT (-36.355 150.644, -36.315 150.651)					Gunton L	Melinnopsis sp.	Melinnopsis	urn:lsid:marinespecies.org:taxname:129170	Animalia	Annelida	Polychaeta	Melinnidae	Melinnopsis	sp.
AM	IN2017		PreservedSpecimen	1	present		2017-05-27	CSIRO Four Metre Beam Trawl	South Pacific	Australia	Bermagui	IN2017_V03_44	2687	2821	MULTIPOINT (-36.355 150.644, -36.315 150.651)					Murray A	Laetmonice yarramba	Laetmonice yarramba	urn:lsid:marinespecies.org:taxname:880000	Animalia	Annelida	Polychaeta	Aphroditidae	Laetmonice	yarramba
AM	IN2017	AM W.49509	PreservedSpecimen	1	present		2017-05-27	CSIRO Four Metre Beam Trawl	South Pacific	Australia	Bermagui	IN2017_V03_44	2687	2821	MULTIPOINT (-36.355 150.644, -36.315 150.651)					Murray A	Aphrodita cf. talpa	Aphrodita	urn:lsid:marinespecies.org:taxname:129194	Animalia	Annelida	Polychaeta	Aphroditidae	Aphrodita	cf. talpa
AM	IN2017	AM W.49636	PreservedSpecimen	1	present		2017-05-27	CSIRO Four Metre Beam Trawl	South Pacific	Australia	Bermagui	IN2017_V03_44	2687	2821	MULTIPOINT (-36.355 150.644, -36.315 150.651)					Schulze A	Golfingia muricaudata	Golfingia muricaudata	urn:lsid:marinespecies.org:taxname:175030	Animalia	Annelida	Sipuncula	Golfingiidae	Golfingia	muricaudata
AM	IN2017		PreservedSpecimen	1	present		2017-05-27	CSIRO Four Metre Beam Trawl	South Pacific	Australia	Bermagui	IN2017_V03_44	2687	2821	MULTIPOINT (-36.355 150.644, -36.315 150.651)					Schulze A	Phascolion sp.	Phascolion	urn:lsid:marinespecies.org:taxname:136025	Animalia	Annelida	Sipuncula	Golfingiidae	Phascolion	sp.
AM	IN2017		PreservedSpecimen	1	present		2017-05-27	CSIRO Four Metre Beam Trawl	South Pacific	Australia	Bermagui	IN2017_V03_44	2687	2821	MULTIPOINT (-36.355 150.644, -36.315 150.651)					Schulze A	Phascolion sp.	Phascolion	urn:lsid:marinespecies.org:taxname:136025	Animalia	Annelida	Sipuncula	Golfingiidae	Phascolion	sp.
AM	IN2017		PreservedSpecimen	1	present		2017-05-27	CSIRO Four Metre Beam Trawl	South Pacific	Australia	Bermagui	IN2017_V03_44	2687	2821	MULTIPOINT (-36.355 150.644, -36.315 150.651)					Murray A	Phyllodocidae sp.	Phyllodocidae	urn:lsid:marinespecies.org:taxname:129353	Animalia	Annelida	Polychaeta	Phyllodocidae		sp.
AM	IN2017	AM W.50585	PreservedSpecimen	11	present		2017-05-27	CSIRO Four Metre Beam Trawl	South Pacific	Australia	Bermagui	IN2017_V03_44	2687	2821	MULTIPOINT (-36.355 150.644, -36.315 150.651)					Kongsrud J	Maldanella sp. 1	Maldanella	urn:lsid:marinespecies.org:taxname:129353	Animalia	Annelida	Polychaeta	Maldanidae	Maldanella	sp.
AM	IN2017	AM W.50591	PreservedSpecimen	1	present		2017-05-27	CSIRO Four Metre Beam Trawl	South Pacific	Australia	Bermagui	IN2017_V03_44	2687	2821	MULTIPOINT (-36.355 150.644, -36.315 150.651)					Kongsrud J	Maldanella sp. 1	Maldanella	urn:lsid:marinespecies.org:taxname:129353	Animalia	Annelida	Polychaeta	Maldanidae	Maldanella	sp.
AM	IN2017	AM W.51841	PreservedSpecimen	1	present		2017-05-27	CSIRO Four Metre Beam Trawl	South Pacific	Australia	Bermagui	IN2017_V03_44	2687	2821	MULTIPOINT (-36.355 150.644, -36.315 150.651)					Hutchings P	Myriowenia sp	Myriowenia	urn:lsid:marinespecies.org:taxname:324790	Animalia	Annelida	Polychaeta	Oweniidae	Myriowenia	sp
AM	IN2017		PreservedSpecimen	1	present		2017-05-27	CSIRO Four Metre Beam Trawl	South Pacific	Australia	Bermagui	IN2017_V03_44	2687	2821	MULTIPOINT (-36.355 150.644, -36.315 150.651)					Wilson R	Nicon maculata	Nicon maculata	urn:lsid:marinespecies.org:taxname:173742	Animalia	Annelida	Polychaeta	Nereididae	Nicon	maculata
AM	IN2017	AM W.50585	PreservedSpecimen	2	present		2017-05-27	CSIRO Four Metre Beam Trawl	South Pacific	Australia	Bermagui	IN2017_V03_44	2687	2821	MULTIPOINT (-36.355 150.644, -36.315 150.651)					Kongsrud J	Notoproctus cf. oculatus antarcticus	Notoproctus	urn:lsid:marinespecies.org:taxname:129358	Animalia	Annelida	Polychaeta	Maldanidae	Notoproctus	cf. oculatus antarcticus
AM	IN2017	AM W.50603	PreservedSpecimen	3	present		2017-05-27	CSIRO Four Metre Beam Trawl	South Pacific	Australia	Bermagui	IN2017_V03_44	2687	2821	MULTIPOINT (-36.355 150.644, -36.315 150.651)					Kongsrud J	Notoproctus cf. oculatus antarcticus	Notoproctus	urn:lsid:marinespecies.org:taxname:129358	Animalia	Annelida	Polychaeta	Maldanidae	Notoproctus	cf. oculatus antarcticus
AM	IN2017	AM W.50617	PreservedSpecimen	1	present		2017-05-27	CSIRO Four Metre Beam Trawl	South Pacific	Australia	Bermagui	IN2017_V03_44	2687	2821	MULTIPOINT (-36.355 150.644, -36.315 150.651)					Kongsrud J	Notoproctus cf. oculatus antarcticus	Notoproctus	urn:lsid:marinespecies.org:taxname:129358	Animalia	Annelida	Polychaeta	Maldanidae	Notoproctus	cf. oculatus antarcticus
AM	IN2017	AM W.49729	PreservedSpecimen	2	present		2017-05-27	CSIRO Four Metre Beam Trawl	South Pacific	Australia	Bermagui	IN2017_V03_44	2687	2821	MULTIPOINT (-36.355 150.644, -36.315 150.651)					Kupriyanova E	Protis sp. 2	Protis	urn:lsid:marinespecies.org:taxname:129574	Animalia	Annelida	Polychaeta	Serpulidae	Protis	sp.
AM	IN2017	AM W.49733	PreservedSpecimen	1	present		2017-05-27	CSIRO Four Metre Beam Trawl	South Pacific	Australia	Bermagui	IN2017_V03_44	2687	2821	MULTIPOINT (-36.355 150.644, -36.315 150.651)					Kupriyanova E	Protis sp. 2	Protis	urn:lsid:marinespecies.org:taxname:129574	Animalia	Annelida	Polychaeta	Serpulidae	Protis	sp.
AM	IN2017	AM W.52563	PreservedSpecimen	2	present		2017-05-27	Brenke Sledge	South Pacific	Australia	Bermagui	IN2017_V03_45	2739	2835	MULTIPOINT (-36.36 150.644, -36.323 150.65)					Jimi N	Diplocirrus sp. nov. 2	Diplocirrus	urn:lsid:marinespecies.org:taxname:129290	Animalia	Annelida	Polychaeta	Flabelligeridae	Diplocirrus	sp. nov.
AM	IN2017	AM W.52563	PreservedSpecimen	2	present		2017-05-27	Brenke Sledge	South Pacific	Australia	Bermagui	IN2017_V03_45	2739	2835	MULTIPOINT (-36.36 150.644, -36.323 150.65)					Jimi N	Ilyphagus sp.	Ilyphagus	urn:lsid:marinespecies.org:taxname:129292	Animalia	Annelida	Polychaeta	Flabelligeridae	Ilyphagus	sp.
AM	IN2017	AM W.51916	PreservedSpecimen	2	present		2017-05-27	Brenke Sledge	South Pacific	Australia	Bermagui	IN2017_V03_45	2739	2835	MULTIPOINT (-36.36 150.644, -36.323 150.65)					Georgieva M	Ampharetidae sp.	Ampharetidae	urn:lsid:marinespecies.org:taxname:981	Animalia	Annelida	Polychaeta	Ampharetidae		sp.
AM	IN2017		PreservedSpecimen	3	present		2017-05-27	Brenke Sledge	South Pacific	Australia	Bermagui	IN2017_V03_45	2739	2835	MULTIPOINT (-36.36 150.644, -36.323 150.65)					Georgieva M	Ampharetidae sp.	Ampharetidae	urn:lsid:marinespecies.org:taxname:981	Animalia	Annelida	Polychaeta	Ampharetidae		sp.
AM	IN2017		PreservedSpecimen	1	present		2017-05-27	Brenke Sledge	South Pacific	Australia	Bermagui	IN2017_V03_45	2739	2835	MULTIPOINT (-36.36 150.644, -36.323 150.65)					Georgieva M	Ampharetidae sp.	Ampharetidae	urn:lsid:marinespecies.org:taxname:981	Animalia	Annelida	Polychaeta	Ampharetidae		sp.
AM	IN2017		PreservedSpecimen	1	present		2017-05-27	Brenke Sledge	South Pacific	Australia	Bermagui	IN2017_V03_45	2739	2835	MULTIPOINT (-36.36 150.644, -36.323 150.65)					Gunton L	Ampharetidae sp.	Ampharetidae	urn:lsid:marinespecies.org:taxname:981	Animalia	Annelida	Polychaeta	Ampharetidae		sp.
NHM	IN2017		PreservedSpecimen	1	present		2017-05-27	Brenke Sledge	South Pacific	Australia	Bermagui	IN2017_V03_45	2739	2835	MULTIPOINT (-36.36 150.644, -36.323 150.65)					Georgieva M	Laubieriopsis hartmanae	Laubieriopsis hartmanae	urn:lsid:marinespecies.org:taxname:333779	Animalia	Annelida	Polychaeta	Fauveliopsidae	Laubieriopsis	hartmanae
NHM	IN2017		PreservedSpecimen	2	present		2017-05-27	Brenke Sledge	South Pacific	Australia	Bermagui	IN2017_V03_45	2739	2835	MULTIPOINT (-36.36 150.644, -36.323 150.65)					Georgieva M	Flabelligeridae sp.	Flabelligeridae	urn:lsid:marinespecies.org:taxname:129353	Animalia	Annelida	Polychaeta	Flabelligeridae		sp.
AM	IN2017	AM W.49595	PreservedSpecimen	1	present		2017-05-27	Brenke Sledge	South Pacific	Australia	Bermagui	IN2017_V03_45	2739	2835	MULTIPOINT (-36.36 150.644, -36.323 150.65)					Schulze A	Golfingia sp.	Golfingia	urn:lsid:marinespecies.org:taxname:129353	Animalia	Annelida	Sipuncula	Golfingiidae	Golfingia	sp.
AM	IN2017	ex. AM W.52401	PreservedSpecimen	1	present		2017-05-27	Brenke Sledge	South Pacific	Australia	Bermagui	IN2017_V03_45	2739	2835	MULTIPOINT (-36.36 150.644, -36.323 150.65)					Glasby C	Neogyptis sp. 1	Neogyptis	urn:lsid:marinespecies.org:taxname:129353	Animalia	Annelida	Polychaeta	Hesionidae	Neogyptis	sp.
AM	IN2017	ex. AM W.52401	PreservedSpecimen	1	present		2017-05-27	Brenke Sledge	South Pacific	Australia	Bermagui	IN2017_V03_45	2739	2835	MULTIPOINT (-36.36 150.644, -36.323 150.65)					Glasby C	cf Vrijenhoekia sp. 1	Vrijenhoekia	urn:lsid:marinespecies.org:taxname:129353	Animalia	Annelida	Polychaeta	Hesionidae	Vrijenhoekia	sp.
AM	IN2017	AM W.52401	PreservedSpecimen	1	present		2017-05-27	Brenke Sledge	South Pacific	Australia	Bermagui	IN2017_V03_45	2739	2835	MULTIPOINT (-36.36 150.644, -36.323 150.65)					Glasby C	Hesionidae sp.	Hesionidae	urn:lsid:marinespecies.org:taxname:946	Animalia	Annelida	Polychaeta	Hesionidae		sp.
AM	IN2017	AM W.52932	PreservedSpecimen	1	present		2017-05-27	Brenke Sledge	South Pacific	Australia	Bermagui	IN2017_V03_45	2739	2835	MULTIPOINT (-36.36 150.644, -36.323 150.65)					Glasby C	Hesionidae sp.	Hesionidae	urn:lsid:marinespecies.org:taxname:946	Animalia	Annelida	Polychaeta	Hesionidae		sp.
NHM	IN2017		PreservedSpecimen	1	present		2017-05-27	Brenke Sledge	South Pacific	Australia	Bermagui	IN2017_V03_45	2739	2835	MULTIPOINT (-36.36 150.644, -36.323 150.65)					Georgieva M	Hesionidae sp.	Hesionidae	urn:lsid:marinespecies.org:taxname:946	Animalia	Annelida	Polychaeta	Hesionidae		sp.
NHM	IN2017		PreservedSpecimen	3	present		2017-05-27	Brenke Sledge	South Pacific	Australia	Bermagui	IN2017_V03_45	2739	2835	MULTIPOINT (-36.36 150.644, -36.323 150.65)					Georgieva M	Aglaophamus sp.	Aglaophamus	urn:lsid:marinespecies.org:taxname:129366	Animalia	Annelida	Polychaeta	Nephtyidae	Aglaophamus	sp.
AM	IN2017		PreservedSpecimen	17	present		2017-05-27	Brenke Sledge	South Pacific	Australia	Bermagui	IN2017_V03_45	2739	2835	MULTIPOINT (-36.36 150.644, -36.323 150.65)					Murray A	Aglaophamus sp.	Aglaophamus	urn:lsid:marinespecies.org:taxname:129366	Animalia	Annelida	Polychaeta	Nephtyidae	Aglaophamus	sp.
AM	IN2017	AM W.52187	PreservedSpecimen	2	present		2017-05-27	Brenke Sledge	South Pacific	Australia	Bermagui	IN2017_V03_45	2739	2835	MULTIPOINT (-36.36 150.644, -36.323 150.65)					Georgieva M	Ophelina bowitzi	Ophelina bowitzi	urn:lsid:marinespecies.org:taxname:598826	Animalia	Annelida	Polychaeta	Opheliidae	Ophelina	bowitzi
AM	IN2017	AM W.52187	PreservedSpecimen	1	present		2017-05-27	Brenke Sledge	South Pacific	Australia	Bermagui	IN2017_V03_45	2739	2835	MULTIPOINT (-36.36 150.644, -36.323 150.65)					Georgieva M	Ophelina cf meyerae	Ophelina	urn:lsid:marinespecies.org:taxname:129414	Animalia	Annelida	Polychaeta	Opheliidae	Ophelina	cf. meyerae
NHM	IN2017		PreservedSpecimen	2	present		2017-05-27	Brenke Sledge	South Pacific	Australia	Bermagui	IN2017_V03_45	2739	2835	MULTIPOINT (-36.36 150.644, -36.323 150.65)					Georgieva M	Ophelina sp.	Ophelina	urn:lsid:marinespecies.org:taxname:129414	Animalia	Annelida	Polychaeta	Opheliidae	Ophelina	sp.
NHM	IN2017		PreservedSpecimen	1	present		2017-05-27	Brenke Sledge	South Pacific	Australia	Bermagui	IN2017_V03_45	2739	2835	MULTIPOINT (-36.36 150.644, -36.323 150.65)					Georgieva M	Ophelina bowitzi	Ophelina bowitzi	urn:lsid:marinespecies.org:taxname:598826	Animalia	Annelida	Polychaeta	Opheliidae	Ophelina	bowitzi
AM	IN2017	ex AM W.51999	PreservedSpecimen	1	present		2017-05-27	Brenke Sledge	South Pacific	Australia	Bermagui	IN2017_V03_45	2739	2835	MULTIPOINT (-36.36 150.644, -36.323 150.65)					Murray A	Macellicephala sp. 1	Macellicephala	urn:lsid:marinespecies.org:taxname:129498	Animalia	Annelida	Polychaeta	Polynoidae	Macellicephala	sp.
AM	IN2017	AM W.51999	PreservedSpecimen	3	present		2017-05-27	Brenke Sledge	South Pacific	Australia	Bermagui	IN2017_V03_45	2739	2835	MULTIPOINT (-36.36 150.644, -36.323 150.65)					Murray A	Bathypolaria magnicirrata	Bathypolaria magnicirrata	urn:lsid:marinespecies.org:taxname:1465684	Animalia	Annelida	Polychaeta	Polynoidae	Bathypolaria	magnicirrata
AM	IN2017	AM W.52006	PreservedSpecimen	1	present		2017-05-27	Brenke Sledge	South Pacific	Australia	Bermagui	IN2017_V03_45	2739	2835	MULTIPOINT (-36.36 150.644, -36.323 150.65)					Murray A	Harmothoe sp. 5	Harmothoe	urn:lsid:marinespecies.org:taxname:129491	Animalia	Annelida	Polychaeta	Polynoidae	Harmothoe	sp.
NHM	IN2017		PreservedSpecimen	1	present		2017-05-27	Brenke Sledge	South Pacific	Australia	Bermagui	IN2017_V03_45	2739	2835	MULTIPOINT (-36.36 150.644, -36.323 150.65)					Georgieva M	Scalibregmatidae sp.	Scalibregmatidae	urn:lsid:marinespecies.org:taxname:925	Animalia	Annelida	Polychaeta	Scalibregmatidae		sp.
AM	IN2017	ex AM W.52150	PreservedSpecimen	6	present		2017-05-27	Brenke Sledge	South Pacific	Australia	Bermagui	IN2017_V03_45	2739	2835	MULTIPOINT (-36.36 150.644, -36.323 150.65)					Murray A	Sigalioninae sp. 1	Sigalioninae	urn:lsid:marinespecies.org:taxname:943	Animalia	Annelida	Polychaeta	Sigalionidae		sp.
AM	IN2017	AM W.52150	PreservedSpecimen	2	present		2017-05-27	Brenke Sledge	South Pacific	Australia	Bermagui	IN2017_V03_45	2739	2835	MULTIPOINT (-36.36 150.644, -36.323 150.65)					Murray A	Leanira sp.	Leanira	urn:lsid:marinespecies.org:taxname:129590	Animalia	Annelida	Polychaeta	Sigalionidae	Leanira	sp.
AM	IN2017	AM W.52170	PreservedSpecimen	36	present		2017-05-27	Brenke Sledge	South Pacific	Australia	Bermagui	IN2017_V03_45	2739	2835	MULTIPOINT (-36.36 150.644, -36.323 150.65)					Murray A	Pholoe sp.	Pholoe	urn:lsid:marinespecies.org:taxname:129439	Animalia	Annelida	Polychaeta	Sigalionidae	Pholoe	sp.
AM	IN2017	ex. AM W.52298	PreservedSpecimen	1	present		2017-05-27	Brenke Sledge	South Pacific	Australia	Bermagui	IN2017_V03_45	2739	2835	MULTIPOINT (-36.36 150.644, -36.323 150.65)					Capa M	Geminofilum sp. 1	Geminofilum	urn:lsid:marinespecies.org:taxname:1346773	Animalia	Annelida	Polychaeta	Sphaerodoridae	Geminofilum	sp.
AM	IN2017	ex. AM W.52298	PreservedSpecimen	1	present		2017-05-27	Brenke Sledge	South Pacific	Australia	Bermagui	IN2017_V03_45	2739	2835	MULTIPOINT (-36.36 150.644, -36.323 150.65)					Capa M	Clavodorum cf. longipes	Clavodorum	urn:lsid:marinespecies.org:taxname:327127	Animalia	Annelida	Polychaeta	Sphaerodoridae	Clavodorum	cf. longipes
AM	IN2017	AM W.52298	PreservedSpecimen	1	present		2017-05-27	Brenke Sledge	South Pacific	Australia	Bermagui	IN2017_V03_45	2739	2835	MULTIPOINT (-36.36 150.644, -36.323 150.65)					Capa M	Sphaerephesia sp. nov. 1	Sphaerephesia	urn:lsid:marinespecies.org:taxname:325025	Animalia	Annelida	Polychaeta	Sphaerodoridae	Sphaerephesia	sp. nov.
AM	IN2017	AM W.52298	PreservedSpecimen	2	present		2017-05-27	Brenke Sledge	South Pacific	Australia	Bermagui	IN2017_V03_45	2739	2835	MULTIPOINT (-36.36 150.644, -36.323 150.65)					Capa M	Sphaerephesia sp. nov. 3	Sphaerephesia	urn:lsid:marinespecies.org:taxname:325025	Animalia	Annelida	Polychaeta	Sphaerodoridae	Sphaerephesia	sp. nov.
NHM	IN2017		PreservedSpecimen	2	present		2017-05-27	Brenke Sledge	South Pacific	Australia	Bermagui	IN2017_V03_45	2739	2835	MULTIPOINT (-36.36 150.644, -36.323 150.65)					Georgieva M	Spionidae sp.	Spionidae	urn:lsid:marinespecies.org:taxname:913	Animalia	Annelida	Polychaeta	Spionidae		sp.
AM	IN2017	AM W.52564	PreservedSpecimen	1	present		2017-05-27	Box Corer	South Pacific	Australia	Bermagui	IN2017_V03_46	2643	2643		-36.284	150.658			Jimi N	Flabelligena sp. nov. 1	Flabelligena	urn:lsid:marinespecies.org:taxname:325157	Animalia	Annelida	Polychaeta	Acrocirridae	Flabelligena	sp. nov.
AM	IN2017		PreservedSpecimen	1	present		2017-05-27	Box Corer	South Pacific	Australia	Bermagui	IN2017_V03_46	2643	2643		-36.284	150.658			Gunton L	Ampharetidae sp.	Ampharetidae	urn:lsid:marinespecies.org:taxname:129353	Animalia	Annelida	Polychaeta	Ampharetidae		sp.
AM	IN2017		PreservedSpecimen	1	present		2017-05-27	Box Corer	South Pacific	Australia	Bermagui	IN2017_V03_46	2643	2643		-36.284	150.658			Gunton L	Capitellidae sp.	Capitellidae	urn:lsid:marinespecies.org:taxname:129353	Animalia	Annelida	Polychaeta	Capitellidae		sp.
AM	IN2017	AM W.52440	PreservedSpecimen	1	present		2017-05-27	Box Corer	South Pacific	Australia	Bermagui	IN2017_V03_46	2643	2643		-36.284	150.658			Glasby C	cf Vrijenhoekia sp. 1	Vrijenhoekia	urn:lsid:marinespecies.org:taxname:129353	Animalia	Annelida	Polychaeta	Hesionidae	Vrijenhoekia	sp.
AM	IN2017		PreservedSpecimen	1	present		2017-05-27	Box Corer	South Pacific	Australia	Bermagui	IN2017_V03_46	2643	2643		-36.284	150.658			Murray A	Aglaophamus sp.	Aglaophamus	urn:lsid:marinespecies.org:taxname:129353	Animalia	Annelida	Polychaeta	Nephtyidae	Aglaophamus	sp.
AM	IN2017		PreservedSpecimen	1	present		2017-05-27	Box Corer	South Pacific	Australia	Bermagui	IN2017_V03_46	2643	2643		-36.284	150.658			Murray A	Aglaophamus sp.	Aglaophamus	urn:lsid:marinespecies.org:taxname:129353	Animalia	Annelida	Polychaeta	Nephtyidae	Aglaophamus	sp.
AM	IN2017	AM W.52292	PreservedSpecimen	1	present		2017-05-27	Box Corer	South Pacific	Australia	Bermagui	IN2017_V03_46	2643	2643		-36.284	150.658			Capa M	Sphaerephesia sp. nov. 3	Sphaerephesia	urn:lsid:marinespecies.org:taxname:325025	Animalia	Annelida	Polychaeta	Sphaerodoridae	Sphaerephesia	sp. nov.
NHM	IN2017		PreservedSpecimen	1	present		2017-05-18	Brenke Sledge	South Pacific	Australia	Freycinet CMR	IN2017_V03_5	2779	2789	MULTIPOINT (-41.73 149.135, -41.753 149.147)					Georgieva M	Aglaophamus sp.	Aglaophamus	urn:lsid:marinespecies.org:taxname:920	Animalia	Annelida	Polychaeta	Nephtyidae	Aglaophamus	sp.
AM	IN2017		PreservedSpecimen	1	present		2017-05-18	Brenke Sledge	South Pacific	Australia	Freycinet CMR	IN2017_V03_5	2779	2789	MULTIPOINT (-41.73 149.135, -41.753 149.147)					Wilson R & Murray A	Harmothoe sp. 5	Harmothoe	urn:lsid:marinespecies.org:taxname:920	Animalia	Annelida	Polychaeta	Polynoidae	Harmothoe	sp.
NHM	IN2017		PreservedSpecimen	1	present		2017-05-18	Brenke Sledge	South Pacific	Australia	Freycinet CMR	IN2017_V03_5	2779	2789	MULTIPOINT (-41.73 149.135, -41.753 149.147)					Georgieva M	Scalibregmatidae sp.	Scalibregmatidae	urn:lsid:marinespecies.org:taxname:920	Animalia	Annelida	Polychaeta	Scalibregmatidae		sp.
NHM	IN2017		PreservedSpecimen	1	present		2017-05-18	Brenke Sledge	South Pacific	Australia	Freycinet CMR	IN2017_V03_5	2779	2789	MULTIPOINT (-41.73 149.135, -41.753 149.147)					Georgieva M	Spionidae sp.	Spionidae	urn:lsid:marinespecies.org:taxname:920	Animalia	Annelida	Polychaeta	Spionidae		sp.
AM	IN2017	AM W.52826	PreservedSpecimen	1	present		2017-05-18	Brenke Sledge	South Pacific	Australia	Freycinet CMR	IN2017_V03_5	2779	2789	MULTIPOINT (-41.73 149.135, -41.753 149.147)					Jimi N	Flabelligena sp. nov. 2	Flabelligena	urn:lsid:marinespecies.org:taxname:325157	Animalia	Annelida	Polychaeta	Acrocirridae	Flabelligena	sp. nov.
AM	IN2017	AM W.52679	PreservedSpecimen	4	present		2017-05-18	Brenke Sledge	South Pacific	Australia	Freycinet CMR	IN2017_V03_5	2779	2789	MULTIPOINT (-41.73 149.135, -41.753 149.147)					Blake J	Oligobregma sp. nov. 1	Oligobregma	urn:lsid:marinespecies.org:taxname:324770	Animalia	Annelida	Polychaeta	Scalibregmatidae	Oligobregma	sp. nov.
AM	IN2017	AM W.52703	PreservedSpecimen	2	present		2017-05-28	CSIRO Four Metre Beam Trawl	South Pacific	Australia	Jervis CMR	IN2017_V03_53	3952	4011	MULTIPOINT (-35.114 151.469, -35.084 151.441)					Blake J	Asclerocheilus sp. nov. 1	Asclerocheilus	urn:lsid:marinespecies.org:taxname:129551	Animalia	Annelida	Polychaeta	Scalibregmatidae	Asclerocheilus	sp. nov.
AM	IN2017	AM W.50391	PreservedSpecimen	1	present		2017-05-28	CSIRO Four Metre Beam Trawl	South Pacific	Australia	Jervis CMR	IN2017_V03_53	3952	4011	MULTIPOINT (-35.114 151.469, -35.084 151.441)					Gunton L	Amage tasmanensis	Amage tasmanensis	urn:lsid:marinespecies.org:taxname:851795	Animalia	Annelida	Polychaeta	Ampharetidae	Amage	tasmanensis
AM	IN2017	AM W.50392	PreservedSpecimen	1	present		2017-05-28	CSIRO Four Metre Beam Trawl	South Pacific	Australia	Jervis CMR	IN2017_V03_53	3952	4011	MULTIPOINT (-35.114 151.469, -35.084 151.441)					Alvestad T	Jugamphicteis galathea	Jugamphicteis galathea	urn:lsid:marinespecies.org:taxname:328527	Animalia	Annelida	Polychaeta	Ampharetidae	Jugamphicteis	galathea
AM	IN2017	AM W.50392	PreservedSpecimen	1	present		2017-05-28	CSIRO Four Metre Beam Trawl	South Pacific	Australia	Jervis CMR	IN2017_V03_53	3952	4011	MULTIPOINT (-35.114 151.469, -35.084 151.441)					Alvestad T	Amage sp. nov. 1	Amage	urn:lsid:marinespecies.org:taxname:129153	Animalia	Annelida	Polychaeta	Ampharetidae	Amage	sp. nov.
AM	IN2017		PreservedSpecimen	1	present		2017-05-28	CSIRO Four Metre Beam Trawl	South Pacific	Australia	Jervis CMR	IN2017_V03_53	3952	4011	MULTIPOINT (-35.114 151.469, -35.084 151.441)					Gunton L	Amage tasmanensis	Amage tasmanensis	urn:lsid:marinespecies.org:taxname:851795	Animalia	Annelida	Polychaeta	Ampharetidae	Amage	tasmanensis
AM	IN2017		PreservedSpecimen	1	present		2017-05-28	CSIRO Four Metre Beam Trawl	South Pacific	Australia	Jervis CMR	IN2017_V03_53	3952	4011	MULTIPOINT (-35.114 151.469, -35.084 151.441)					Gunton L	Amage tasmanensis	Amage tasmanensis	urn:lsid:marinespecies.org:taxname:851795	Animalia	Annelida	Polychaeta	Ampharetidae	Amage	tasmanensis
AM	IN2017		PreservedSpecimen	1	present		2017-05-28	CSIRO Four Metre Beam Trawl	South Pacific	Australia	Jervis CMR	IN2017_V03_53	3952	4011	MULTIPOINT (-35.114 151.469, -35.084 151.441)					Wilson R	Laetmonice yarramba	Laetmonice yarramba	urn:lsid:marinespecies.org:taxname:880000	Animalia	Annelida	Polychaeta	Aphroditidae	Laetmonice	yarramba
AM	IN2017	AM W.50139	PreservedSpecimen	2	present		2017-05-28	CSIRO Four Metre Beam Trawl	South Pacific	Australia	Jervis CMR	IN2017_V03_53	3952	4011	MULTIPOINT (-35.114 151.469, -35.084 151.441)					Borisova P & Budaeva N	Cenogenus sp. nov	Cenogenus	urn:lsid:marinespecies.org:taxname:129353	Animalia	Annelida	Polychaeta	Lumbrineridae	Cenogenus	sp. nov.
AM	IN2017		PreservedSpecimen	1	present		2017-05-28	CSIRO Four Metre Beam Trawl	South Pacific	Australia	Jervis CMR	IN2017_V03_53	3952	4011	MULTIPOINT (-35.114 151.469, -35.084 151.441)					Wilson R & Murray A	Eunoe cf. abyssorum	Eunoe	urn:lsid:marinespecies.org:taxname:129353	Animalia	Annelida	Polychaeta	Polynoidae	Eunoe	cf. abyssorum
AM	IN2017		PreservedSpecimen	2	present		2017-05-28	CSIRO Four Metre Beam Trawl	South Pacific	Australia	Jervis CMR	IN2017_V03_53	3952	4011	MULTIPOINT (-35.114 151.469, -35.084 151.441)					Wilson R & Murray A	Bathyeliasona nigra	Bathyeliasona nigra	urn:lsid:marinespecies.org:taxname:428592	Animalia	Annelida	Polychaeta	Polynoidae	Bathyeliasona	nigra
AM	IN2017	AM W.51585	PreservedSpecimen	1	present		2017-05-28	CSIRO Four Metre Beam Trawl	South Pacific	Australia	Jervis CMR	IN2017_V03_53	3952	4011	MULTIPOINT (-35.114 151.469, -35.084 151.441)					Murray A	Potamethus cf. scotiae	Potamethus	urn:lsid:marinespecies.org:taxname:129543	Animalia	Annelida	Polychaeta	Sabellidae	Potamethus	cf. scotiae
AM	IN2017	AM W.51588	PreservedSpecimen	1	present		2017-05-28	CSIRO Four Metre Beam Trawl	South Pacific	Australia	Jervis CMR	IN2017_V03_53	3952	4011	MULTIPOINT (-35.114 151.469, -35.084 151.441)					Murray A	Potamethus cf. scotiae	Potamethus	urn:lsid:marinespecies.org:taxname:129543	Animalia	Annelida	Polychaeta	Sabellidae	Potamethus	cf. scotiae
AM	IN2017	AM W.51589	PreservedSpecimen	1	present		2017-05-28	CSIRO Four Metre Beam Trawl	South Pacific	Australia	Jervis CMR	IN2017_V03_53	3952	4011	MULTIPOINT (-35.114 151.469, -35.084 151.441)					Murray A	Potamethus sp.	Potamethus	urn:lsid:marinespecies.org:taxname:129543	Animalia	Annelida	Polychaeta	Sabellidae	Potamethus	sp.
AM	IN2017		PreservedSpecimen	3	present		2017-05-28	CSIRO Four Metre Beam Trawl	South Pacific	Australia	Jervis CMR	IN2017_V03_53	3952	4011	MULTIPOINT (-35.114 151.469, -35.084 151.441)					Gunton L	Terebellidae sp.	Terebellidae	urn:lsid:marinespecies.org:taxname:129353	Animalia	Annelida	Polychaeta	Terebellidae		sp.
AM	IN2017	AM W.49595	PreservedSpecimen	4	present		2017-05-28	CSIRO Four Metre Beam Trawl	South Pacific	Australia	Jervis CMR	IN2017_V03_53	3952	4011	MULTIPOINT (-35.114 151.469, -35.084 151.441)					Schulze A	Sipuncula sp.	Sipuncula	urn:lsid:marinespecies.org:taxname:129353	Animalia	Annelida	Sipuncula			sp.
AM	IN2017		PreservedSpecimen	2	present		2017-05-28	CSIRO Four Metre Beam Trawl	South Pacific	Australia	Jervis CMR	IN2017_V03_53	3952	4011	MULTIPOINT (-35.114 151.469, -35.084 151.441)					Zhang J	Phyllochaetopterus sp.	Phyllochaetopterus	urn:lsid:marinespecies.org:taxname:129232	Animalia	Annelida	Polychaeta	Chaetopteridae	Phyllochaetopterus	sp.
AM	IN2017		PreservedSpecimen	2	present		2017-05-28	CSIRO Four Metre Beam Trawl	South Pacific	Australia	Jervis CMR	IN2017_V03_53	3952	4011	MULTIPOINT (-35.114 151.469, -35.084 151.441)					Paxton H	Paradiopatra sp. nov. 2	Paradiopatra	urn:lsid:marinespecies.org:taxname:129405	Animalia	Annelida	Polychaeta	Onuphidae	Paradiopatra	sp. nov.
AM	IN2017	AM W.49950	PreservedSpecimen	21	present		2017-05-28	CSIRO Four Metre Beam Trawl	South Pacific	Australia	Jervis CMR	IN2017_V03_53	3952	4011	MULTIPOINT (-35.114 151.469, -35.084 151.441)					Paxton H	Paradiopatra sp. nov. 2	Paradiopatra	urn:lsid:marinespecies.org:taxname:129405	Animalia	Annelida	Polychaeta	Onuphidae	Paradiopatra	sp. nov.
AM	IN2017	AM W.49951	PreservedSpecimen	1	present		2017-05-28	CSIRO Four Metre Beam Trawl	South Pacific	Australia	Jervis CMR	IN2017_V03_53	3952	4011	MULTIPOINT (-35.114 151.469, -35.084 151.441)					Paxton H	Paradiopatra sp. nov. 2	Paradiopatra	urn:lsid:marinespecies.org:taxname:129405	Animalia	Annelida	Polychaeta	Onuphidae	Paradiopatra	sp. nov.
AM	IN2017	AM W.52326	PreservedSpecimen	1	present		2017-05-28	Brenke Sledge	South Pacific	Australia	Jervis CMR	IN2017_V03_54	3881	4026	MULTIPOINT (-35.117 151.473, -35.099 151.455)					Jimi N	Acrocirridae gen. sp. 1	Acrocirridae	urn:lsid:marinespecies.org:taxname:920	Animalia	Annelida	Polychaeta	Acrocirridae		sp.
AM	IN2017	AM W.52566	PreservedSpecimen	1	present		2017-05-28	Brenke Sledge	South Pacific	Australia	Jervis CMR	IN2017_V03_54	3881	4026	MULTIPOINT (-35.117 151.473, -35.099 151.455)					Jimi N	Acrocirridae sp.	Acrocirridae	urn:lsid:marinespecies.org:taxname:920	Animalia	Annelida	Polychaeta	Acrocirridae		sp.
AM	IN2017	AM W.52711	PreservedSpecimen	1	present		2017-05-28	Brenke Sledge	South Pacific	Australia	Jervis CMR	IN2017_V03_54	3881	4026	MULTIPOINT (-35.117 151.473, -35.099 151.455)					Blake J	Aphelochaeta spp. nov.	Aphelochaeta	urn:lsid:marinespecies.org:taxname:129240	Animalia	Annelida	Polychaeta	Cirratulidae	Aphelochaeta	spp. nov.
AM	IN2017	AM W.52711	PreservedSpecimen	4	present		2017-05-28	Brenke Sledge	South Pacific	Australia	Jervis CMR	IN2017_V03_54	3881	4026	MULTIPOINT (-35.117 151.473, -35.099 151.455)					Blake J	Chaetozone spp. nov	Chaetozone	urn:lsid:marinespecies.org:taxname:129242	Animalia	Annelida	Polychaeta	Cirratulidae	Chaetozone	spp. nov.
AM	IN2017	AM W.52565	PreservedSpecimen	2	present		2017-05-28	Brenke Sledge	South Pacific	Australia	Jervis CMR	IN2017_V03_54	3881	4026	MULTIPOINT (-35.117 151.473, -35.099 151.455)					Jimi N	Flabelligena sp. nov. 1	Flabelligena	urn:lsid:marinespecies.org:taxname:325157	Animalia	Annelida	Polychaeta	Acrocirridae	Flabelligena	sp. nov.
NHM	IN2017		PreservedSpecimen	1	present		2017-05-28	Brenke Sledge	South Pacific	Australia	Jervis CMR	IN2017_V03_54	3881	4026	MULTIPOINT (-35.117 151.473, -35.099 151.455)					Georgieva M	Flabelligena sp.	Flabelligena	urn:lsid:marinespecies.org:taxname:325157	Animalia	Annelida	Polychaeta	Acrocirridae	Flabelligena	sp.
AM	IN2017	AM W.51917	PreservedSpecimen	4	present		2017-05-28	Brenke Sledge	South Pacific	Australia	Jervis CMR	IN2017_V03_54	3881	4026	MULTIPOINT (-35.117 151.473, -35.099 151.455)					Georgieva M	Ampharetidae sp.	Ampharetidae	urn:lsid:marinespecies.org:taxname:981	Animalia	Annelida	Polychaeta	Ampharetidae		sp.
AM	IN2017	AM W.52711	PreservedSpecimen	1	present		2017-05-28	Brenke Sledge	South Pacific	Australia	Jervis CMR	IN2017_V03_54	3881	4026	MULTIPOINT (-35.117 151.473, -35.099 151.455)					Blake J	Ampharetidae sp.	Ampharetidae	urn:lsid:marinespecies.org:taxname:981	Animalia	Annelida	Polychaeta	Ampharetidae		sp.
AM	IN2017		PreservedSpecimen	15	present		2017-05-28	Brenke Sledge	South Pacific	Australia	Jervis CMR	IN2017_V03_54	3881	4026	MULTIPOINT (-35.117 151.473, -35.099 151.455)					Gunton L	Ampharetidae sp.	Ampharetidae	urn:lsid:marinespecies.org:taxname:981	Animalia	Annelida	Polychaeta	Ampharetidae		sp.
AM	IN2017	AM W.52213	PreservedSpecimen	1	present		2017-05-28	Brenke Sledge	South Pacific	Australia	Jervis CMR	IN2017_V03_54	3881	4026	MULTIPOINT (-35.117 151.473, -35.099 151.455)					Murray A	Fabriciidae indet.	Fabriciidae	urn:lsid:marinespecies.org:taxname:154918	Animalia	Annelida	Polychaeta	Fabriciidae		indet.
AM	IN2017		PreservedSpecimen	2	present		2017-05-28	Brenke Sledge	South Pacific	Australia	Jervis CMR	IN2017_V03_54	3881	4026	MULTIPOINT (-35.117 151.473, -35.099 151.455)					Gunton L	Fauveliopsidae sp.	Fauveliopsidae	urn:lsid:marinespecies.org:taxname:978	Animalia	Annelida	Polychaeta	Fauveliopsidae		sp.
AM	IN2017	AM W.52671	PreservedSpecimen	1	present		2017-05-28	Brenke Sledge	South Pacific	Australia	Jervis CMR	IN2017_V03_54	3881	4026	MULTIPOINT (-35.117 151.473, -35.099 151.455)					Böggemann M	Bathyglycinde profunda	Bathyglycinde profunda	urn:lsid:marinespecies.org:taxname:240611	Animalia	Annelida	Polychaeta	Goniadidae	Bathyglycinde	profunda
AM	IN2017	ex. AM W.52441	PreservedSpecimen	1	present		2017-05-28	Brenke Sledge	South Pacific	Australia	Jervis CMR	IN2017_V03_54	3881	4026	MULTIPOINT (-35.117 151.473, -35.099 151.455)					Glasby C	Neogyptis sp. 1	Neogyptis	urn:lsid:marinespecies.org:taxname:743513	Animalia	Annelida	Polychaeta	Hesionidae	Neogyptis	sp.
AM	IN2017	ex. AM W.52441	PreservedSpecimen	1	present		2017-05-28	Brenke Sledge	South Pacific	Australia	Hunter CMR	IN2017_V03_54	3881	4026	MULTIPOINT (-35.117 151.473, -35.099 151.455)					Glasby C	Hesionidae sp.	Hesionidae	urn:lsid:marinespecies.org:taxname:946	Animalia	Annelida	Polychaeta	Hesionidae		sp.
AM	IN2017	AM W.52441	PreservedSpecimen	1	present		2017-05-28	Brenke Sledge	South Pacific	Australia	Jervis CMR	IN2017_V03_54	3881	4026	MULTIPOINT (-35.117 151.473, -35.099 151.455)					Glasby C	cf Vrijenhoekia sp. 1	Vrijenhoekia	urn:lsid:marinespecies.org:taxname:743811	Animalia	Annelida	Polychaeta	Hesionidae	Vrijenhoekia	sp.
NHM	IN2017		PreservedSpecimen	1	present		2017-05-28	Brenke Sledge	South Pacific	Australia	Jervis CMR	IN2017_V03_54	3881	4026	MULTIPOINT (-35.117 151.473, -35.099 151.455)					Georgieva M	Lumbrineridae sp.	Lumbrineridae	urn:lsid:marinespecies.org:taxname:967	Animalia	Annelida	Polychaeta	Lumbrineridae		sp.
AM	IN2017	AM W.52752	PreservedSpecimen	1	present		2017-05-28	Brenke Sledge	South Pacific	Australia	Jervis CMR	IN2017_V03_54	3881	4026	MULTIPOINT (-35.117 151.473, -35.099 151.455)					Murray A	Aglaophamus sp.	Aglaophamus	urn:lsid:marinespecies.org:taxname:129366	Animalia	Annelida	Polychaeta	Nephtyidae	Aglaophamus	sp.
NHM	IN2017		PreservedSpecimen	1	present		2017-05-28	Brenke Sledge	South Pacific	Australia	Jervis CMR	IN2017_V03_54	3881	4026	MULTIPOINT (-35.117 151.473, -35.099 151.455)					Georgieva M	Aglaophamus sp.	Aglaophamus	urn:lsid:marinespecies.org:taxname:129366	Animalia	Annelida	Polychaeta	Nephtyidae	Aglaophamus	sp.
NHM	IN2017		PreservedSpecimen	2	present		2017-05-28	Brenke Sledge	South Pacific	Australia	Jervis CMR	IN2017_V03_54	3881	4026	MULTIPOINT (-35.117 151.473, -35.099 151.455)					Georgieva M	Nephtyidae sp.	Nephtyidae	urn:lsid:marinespecies.org:taxname:956	Animalia	Annelida	Polychaeta	Nephtyidae		sp.
AM	IN2017		PreservedSpecimen	1	present		2017-05-28	Brenke Sledge	South Pacific	Australia	Jervis CMR	IN2017_V03_54	3881	4026	MULTIPOINT (-35.117 151.473, -35.099 151.455)					Murray A	Aglaophamus sp.	Aglaophamus	urn:lsid:marinespecies.org:taxname:129366	Animalia	Annelida	Polychaeta	Nephtyidae	Aglaophamus	sp.
AM	IN2017		PreservedSpecimen	2	present		2017-05-28	Brenke Sledge	South Pacific	Australia	Jervis CMR	IN2017_V03_54	3881	4026	MULTIPOINT (-35.117 151.473, -35.099 151.455)					Murray A	Micronephthys sp. 1	Micronephthys	urn:lsid:marinespecies.org:taxname:129368	Animalia	Annelida	Polychaeta	Nephtyidae	Micronephthys	sp.
NHM	IN2017		PreservedSpecimen	1	present		2017-05-28	Brenke Sledge	South Pacific	Australia	Jervis CMR	IN2017_V03_54	3881	4026	MULTIPOINT (-35.117 151.473, -35.099 151.455)					Ramos D	Nereididae sp.	Nereididae	urn:lsid:marinespecies.org:taxname:22496	Animalia	Annelida	Polychaeta	Nereididae		sp.
NHM	IN2017		PreservedSpecimen	5	present		2017-05-28	Brenke Sledge	South Pacific	Australia	Jervis CMR	IN2017_V03_54	3881	4026	MULTIPOINT (-35.117 151.473, -35.099 151.455)					Georgieva M	Ophelina sp.	Ophelina	urn:lsid:marinespecies.org:taxname:129414	Animalia	Annelida	Polychaeta	Opheliidae	Ophelina	sp.
NHM	IN2017		PreservedSpecimen	1	present		2017-05-28	Brenke Sledge	South Pacific	Australia	Jervis CMR	IN2017_V03_54	3881	4026	MULTIPOINT (-35.117 151.473, -35.099 151.455)					Georgieva M	Ophelina sp.	Ophelina	urn:lsid:marinespecies.org:taxname:129414	Animalia	Annelida	Polychaeta	Opheliidae	Ophelina	sp.
NHM	IN2017		PreservedSpecimen	1	present		2017-05-28	Brenke Sledge	South Pacific	Australia	Jervis CMR	IN2017_V03_54	3881	4026	MULTIPOINT (-35.117 151.473, -35.099 151.455)					Georgieva M	Ophelina sp.	Ophelina	urn:lsid:marinespecies.org:taxname:129414	Animalia	Annelida	Polychaeta	Opheliidae	Ophelina	sp.
AM	IN2017	AM W.52310	PreservedSpecimen	1	present		2017-05-28	Brenke Sledge	South Pacific	Australia	Jervis CMR	IN2017_V03_54	3881	4026	MULTIPOINT (-35.117 151.473, -35.099 151.455)					Langeneck J	Orbiniidae sp.	Orbiniidae	urn:lsid:marinespecies.org:taxname:902	Animalia	Annelida	Polychaeta	Orbiniidae		sp.
AM	IN2017	AM W.52373	PreservedSpecimen	2	present		2017-05-28	Brenke Sledge	South Pacific	Australia	Jervis CMR	IN2017_V03_54	3881	4026	MULTIPOINT (-35.117 151.473, -35.099 151.455)					Zhadan A	Leitoscoloplos cf.abranchiatus	Leitoscoloplos	urn:lsid:marinespecies.org:taxname:743508	Animalia	Annelida	Polychaeta	Orbiniidae	Leitoscoloplos	cf. abranchiatus
AM	IN2017		PreservedSpecimen	2	present		2017-05-28	Brenke Sledge	South Pacific	Australia	Jervis CMR	IN2017_V03_54	3881	4026	MULTIPOINT (-35.117 151.473, -35.099 151.455)					Gunton L	Oweniidae sp.	Oweniidae	urn:lsid:marinespecies.org:taxname:975	Animalia	Annelida	Polychaeta	oweniidae		sp.
AM	IN2017	AM W.52310	PreservedSpecimen	5	present		2017-05-28	Brenke Sledge	South Pacific	Australia	Jervis CMR	IN2017_V03_54	3881	4026	MULTIPOINT (-35.117 151.473, -35.099 151.455)					Langeneck J	Paraonella sp. 1	Paraonella	urn:lsid:marinespecies.org:taxname:147078	Animalia	Annelida	Polychaeta	paraonidae	Paraonella	sp.
AM	IN2017	AM W.52318	PreservedSpecimen	2	present		2017-05-28	Brenke Sledge	South Pacific	Australia	Jervis CMR	IN2017_V03_54	3881	4026	MULTIPOINT (-35.117 151.473, -35.099 151.455)					Langeneck J	Paraonella sp. 1	Paraonella	urn:lsid:marinespecies.org:taxname:147078	Animalia	Annelida	Polychaeta	paraonidae	Paraonella	sp.
NHM	IN2017		PreservedSpecimen	1	present		2017-05-28	Brenke Sledge	South Pacific	Australia	Jervis CMR	IN2017_V03_54	3881	4026	MULTIPOINT (-35.117 151.473, -35.099 151.455)					Georgieva M	Aricidea (Allia) sp.	Aricidea	urn:lsid:marinespecies.org:taxname:129430	Animalia	Annelida	Polychaeta	Paraonidae	Aricidea (Allia)	sp.
AM	IN2017	ex AM W.52002	PreservedSpecimen	3	present		2017-05-28	Brenke Sledge	South Pacific	Australia	Jervis CMR	IN2017_V03_54	3881	4026	MULTIPOINT (-35.117 151.473, -35.099 151.455)					Murray A	Macellicephalinae indet.	Macellicephalinae	urn:lsid:marinespecies.org:taxname:196343	Animalia	Annelida	Polychaeta	Polynoidae		indet.
AM	IN2017	AM W.52002	PreservedSpecimen	6	present		2017-05-28	Brenke Sledge	South Pacific	Australia	Jervis CMR	IN2017_V03_54	3881	4026	MULTIPOINT (-35.117 151.473, -35.099 151.455)					Murray A	Polaruschakov sp.	Polaruschakov	urn:lsid:marinespecies.org:taxname:129505	Animalia	Annelida	Polychaeta	Polynoidae	Polaruschakov	sp.
AM	IN2017	AM W.52011	PreservedSpecimen	1	present		2017-05-28	Brenke Sledge	South Pacific	Australia	Jervis CMR	IN2017_V03_54	3881	4026	MULTIPOINT (-35.117 151.473, -35.099 151.455)					Murray A	Eunoe sp. 3	Eunoe	urn:lsid:marinespecies.org:taxname:129487	Animalia	Annelida	Polychaeta	Polynoidae	Eunoe	sp.
AM	IN2017	AM W.52216	PreservedSpecimen	1	present		2017-05-28	Brenke Sledge	South Pacific	Australia	Jervis CMR	IN2017_V03_54	3881	4026	MULTIPOINT (-35.117 151.473, -35.099 151.455)					Wilson R & Murray A	Bathyeliasona nigra	Bathyeliasona nigra	urn:lsid:marinespecies.org:taxname:428592	Animalia	Annelida	Polychaeta	Polynoidae	Bathyeliasona	nigra
NHM	IN2017		PreservedSpecimen	2	present		2017-05-28	Brenke Sledge	South Pacific	Australia	Jervis CMR	IN2017_V03_54	3881	4026	MULTIPOINT (-35.117 151.473, -35.099 151.455)					Georgieva M	Scalibregmatidae sp.	Scalibregmatidae	urn:lsid:marinespecies.org:taxname:925	Animalia	Annelida	Polychaeta	Scalibregmatidae		sp.
AM	IN2017	AM W.52148	PreservedSpecimen	1	present		2017-05-28	Brenke Sledge	South Pacific	Australia	Jervis CMR	IN2017_V03_54	3881	4026	MULTIPOINT (-35.117 151.473, -35.099 151.455)					Murray A	Sigalioninae sp. 1	Sigalioninae	urn:lsid:marinespecies.org:taxname:943	Animalia	Annelida	Polychaeta	Sigalionidae		sp.
AM	IN2017	AM W.52165	PreservedSpecimen	1	present		2017-05-28	Brenke Sledge	South Pacific	Australia	Jervis CMR	IN2017_V03_54	3881	4026	MULTIPOINT (-35.117 151.473, -35.099 151.455)					Murray A	Leanira sp.	Leanira	urn:lsid:marinespecies.org:taxname:129590	Animalia	Annelida	Polychaeta	Sigalionidae	Leanira	sp.
AM	IN2017	AM W.52171	PreservedSpecimen	6	present		2017-05-28	Brenke Sledge	South Pacific	Australia	Jervis CMR	IN2017_V03_54	3881	4026	MULTIPOINT (-35.117 151.473, -35.099 151.455)					Gunton L	Pholoe sp.	Pholoe	urn:lsid:marinespecies.org:taxname:129439	Animalia	Annelida	Polychaeta	Sigalionidae	Pholoe	sp.
AM	IN2017	AM W.52300	PreservedSpecimen	6	present		2017-05-28	Brenke Sledge	South Pacific	Australia	Jervis CMR	IN2017_V03_54	3881	4026	MULTIPOINT (-35.117 151.473, -35.099 151.455)					Capa M	Sphaerephesia sp. nov. 3	Sphaerephesia	urn:lsid:marinespecies.org:taxname:325025	Animalia	Annelida	Polychaeta	Sphaerodoridae	Sphaerephesia	sp. nov.
AM	IN2017	AM W.52221	PreservedSpecimen	1	present		2017-05-28	Brenke Sledge	South Pacific	Australia	Jervis CMR	IN2017_V03_54	3881	4026	MULTIPOINT (-35.117 151.473, -35.099 151.455)					Meissner K	Prionospio cf. amarsupiata	Prionospio	urn:lsid:marinespecies.org:taxname:129620	Animalia	Annelida	Polychaeta	Spionidae	Prionospio	cf. amarsupiata
AM	IN2017	AM W.52243	PreservedSpecimen	1	present		2017-05-28	Brenke Sledge	South Pacific	Australia	Jervis CMR	IN2017_V03_54	3881	4026	MULTIPOINT (-35.117 151.473, -35.099 151.455)					Meissner K	Spiophanes anoculata	Spiophanes anoculata	urn:lsid:marinespecies.org:taxname:332083	Animalia	Annelida	Polychaeta	Spionidae	Spiophanes	anoculata
NHM	IN2017		PreservedSpecimen	1	present		2017-05-28	Brenke Sledge	South Pacific	Australia	Jervis CMR	IN2017_V03_54	3881	4026	MULTIPOINT (-35.117 151.473, -35.099 151.455)					Georgieva M	Spionidae sp.	Spionidae	urn:lsid:marinespecies.org:taxname:913	Animalia	Annelida	Polychaeta	Spionidae		sp.
NHM	IN2017		PreservedSpecimen	1	present		2017-05-28	Brenke Sledge	South Pacific	Australia	Jervis CMR	IN2017_V03_54	3881	4026	MULTIPOINT (-35.117 151.473, -35.099 151.455)					Georgieva M	Anguillosyllis cf. capensis	Anguillosyllis	urn:lsid:marinespecies.org:taxname:325027	Animalia	Annelida	Polychaeta	Syllidae	Anguillosyllis	cf. capensis
NHM	IN2017		PreservedSpecimen	1	present		2017-05-28	Brenke Sledge	South Pacific	Australia	Jervis CMR	IN2017_V03_54	3881	4026	MULTIPOINT (-35.117 151.473, -35.099 151.455)					Georgieva M	Anguillosyllis cf. capensis	Anguillosyllis	urn:lsid:marinespecies.org:taxname:325027	Animalia	Annelida	Polychaeta	Syllidae	Anguillosyllis	cf. capensis
NHM	IN2017		PreservedSpecimen	1	present		2017-05-28	Brenke Sledge	South Pacific	Australia	Jervis CMR	IN2017_V03_54	3881	4026	MULTIPOINT (-35.117 151.473, -35.099 151.455)					Georgieva M	Anguillosyllis cf. capensis	Anguillosyllis	urn:lsid:marinespecies.org:taxname:325027	Animalia	Annelida	Polychaeta	Syllidae	Anguillosyllis	cf. capensis
AM	IN2017		PreservedSpecimen	1	present		2017-05-28	Brenke Sledge	South Pacific	Australia	Jervis CMR	IN2017_V03_54	3881	4026	MULTIPOINT (-35.117 151.473, -35.099 151.455)					Murray A	Anguillosyllis sp.	Anguillosyllis	urn:lsid:marinespecies.org:taxname:325027	Animalia	Annelida	Polychaeta	Syllidae	Anguillosyllis	sp.
AM	IN2017	AM W.52344	PreservedSpecimen	1	present		2017-05-28	Brenke Sledge	South Pacific	Australia	Jervis CMR	IN2017_V03_54	3881	4026	MULTIPOINT (-35.117 151.473, -35.099 151.455)					Gunton L	Travisia sp. 1	Travisia	urn:lsid:marinespecies.org:taxname:129417	Animalia	Annelida	Polychaeta	Travisiidae	Travisia	sp.
AM	IN2017	AM W.49597	PreservedSpecimen	3	present		2017-05-28	Brenke Sledge	South Pacific	Australia	Jervis CMR	IN2017_V03_54	3881	4026	MULTIPOINT (-35.117 151.473, -35.099 151.455)					Schulze A	Sipuncula sp.	Sipuncula	urn:lsid:marinespecies.org:taxname:1268	Animalia	Annelida	Sipuncula			sp.
AM	IN2017		PreservedSpecimen	1	present		2017-05-28	Brenke Sledge	South Pacific	Australia	Jervis CMR	IN2017_V03_54	3881	4026	MULTIPOINT (-35.117 151.473, -35.099 151.455)					Gunton L	Sipuncula sp.	Sipuncula	urn:lsid:marinespecies.org:taxname:1268	Animalia	Annelida	sipuncula			sp.
NHM	IN2017		PreservedSpecimen	1	present		2017-05-28	Brenke Sledge	South Pacific	Australia	Jervis CMR	IN2017_V03_54	3881	4026	MULTIPOINT (-35.117 151.473, -35.099 151.455)					Wilson R	Neanthes heteroculata	Neanthes heteroculata	urn:lsid:marinespecies.org:taxname:334094	Animalia	Annelida	Polychaeta	Nereididae	Neanthes	heteroculata
AM	IN2017	AM W.52697	PreservedSpecimen	8	present		2017-05-28	Brenke Sledge	South Pacific	Australia	Jervis CMR	IN2017_V03_54	3881	4026	MULTIPOINT (-35.117 151.473, -35.099 151.455)					Blake J	Oligobregma sp. nov. 1	Oligobregma	urn:lsid:marinespecies.org:taxname:324770	Animalia	Annelida	Polychaeta	Scalibregmatidae	Oligobregma	sp. nov.
AM	IN2017	AM W.52697	PreservedSpecimen	1	present		2017-05-28	Brenke Sledge	South Pacific	Australia	Jervis CMR	IN2017_V03_54	3881	4026	MULTIPOINT (-35.117 151.473, -35.099 151.455)					Blake J	Pseudoscalibregma sp. nov. 1	Pseudoscalibregma	urn:lsid:marinespecies.org:taxname:129554	Animalia	Annelida	Polychaeta	Scalibregmatidae	Pseudoscalibregma	sp. nov.
AM	IN2017		PreservedSpecimen	1	present		2017-05-28	Brenke Sledge	South Pacific	Australia	Jervis CMR	IN2017_V03_54	3881	4026	MULTIPOINT (-35.117 151.473, -35.099 151.455)					Paxton H	Paradiopatra sp. nov. 2	Paradiopatra	urn:lsid:marinespecies.org:taxname:129405	Animalia	Annelida	Polychaeta	Onuphidae	Paradiopatra	sp. nov.
AM	IN2017	AM W.52567	PreservedSpecimen	1	present		2017-05-28	Brenke Sledge	South Pacific	Australia	Jervis CMR	IN2017_V03_55	2665	2667	MULTIPOINT (-35.335 151.259, -35.334 151.219)					Jimi N	Acrocirridae sp.	Acrocirridae	urn:lsid:marinespecies.org:taxname:920	Animalia	Annelida	Polychaeta	Acrocirridae		sp.
AM	IN2017	AM W.52568	PreservedSpecimen	1	present		2017-05-28	Brenke Sledge	South Pacific	Australia	Jervis CMR	IN2017_V03_55	2665	2667	MULTIPOINT (-35.335 151.259, -35.334 151.219)					Jimi N	Ilyphagus sp.	Ilyphagus	urn:lsid:marinespecies.org:taxname:129292	Animalia	Annelida	Polychaeta	Flabelligeridae	Ilyphagus	sp.
AM	IN2017		PreservedSpecimen	3	present		2017-05-28	Brenke Sledge	South Pacific	Australia	Jervis CMR	IN2017_V03_55	2665	2667	MULTIPOINT (-35.335 151.259, -35.334 151.219)					Gunton L	Ampharetidae sp.	Ampharetidae	urn:lsid:marinespecies.org:taxname:981	Animalia	Annelida	Polychaeta	Ampharetidae		sp.
AM	IN2017		PreservedSpecimen	2	present		2017-05-28	Brenke Sledge	South Pacific	Australia	Jervis CMR	IN2017_V03_55	2665	2667	MULTIPOINT (-35.335 151.259, -35.334 151.219)					Gunton L	Ampharetidae sp.	Ampharetidae	urn:lsid:marinespecies.org:taxname:981	Animalia	Annelida	Polychaeta	Ampharetidae		sp.
AM	IN2017	AM W.52327	PreservedSpecimen	4	present		2017-05-28	Brenke Sledge	South Pacific	Australia	Jervis CMR	IN2017_V03_55	2665	2667	MULTIPOINT (-35.335 151.259, -35.334 151.219)					Glasby C	Neogyptis sp. 1	Neogyptis	urn:lsid:marinespecies.org:taxname:743513	Animalia	Annelida	Polychaeta	Hesionidae	Neogyptis	sp.
AM	IN2017		PreservedSpecimen	1	present		2017-05-28	Brenke Sledge	South Pacific	Australia	Jervis CMR	IN2017_V03_55	2665	2667	MULTIPOINT (-35.335 151.259, -35.334 151.219)					Gunton L	Maldanidae sp.	Maldanidae	urn:lsid:marinespecies.org:taxname:923	Animalia	Annelida	Polychaeta	Maldanidae		sp.
AM	IN2017	AM W.52751	PreservedSpecimen	2	present		2017-05-28	Brenke Sledge	South Pacific	Australia	Jervis CMR	IN2017_V03_55	2665	2667	MULTIPOINT (-35.335 151.259, -35.334 151.219)					Murray A	Aglaophamus sp.	Aglaophamus	urn:lsid:marinespecies.org:taxname:129366	Animalia	Annelida	Polychaeta	Nephtyidae	Aglaophamus	sp.
AM	IN2017		PreservedSpecimen	1	present		2017-05-28	Brenke Sledge	South Pacific	Australia	Jervis CMR	IN2017_V03_55	2665	2667	MULTIPOINT (-35.335 151.259, -35.334 151.219)					Murray A	Micronephthys sp. 1	Micronephthys	urn:lsid:marinespecies.org:taxname:129368	Animalia	Annelida	Polychaeta	Nephtyidae	Micronephthys	sp.
AM	IN2017	AM W.52177	PreservedSpecimen	1	present		2017-05-28	Brenke Sledge	South Pacific	Australia	Jervis CMR	IN2017_V03_55	2665	2667	MULTIPOINT (-35.335 151.259, -35.334 151.219)					Georgieva M	Ophelina sp.	Ophelina	urn:lsid:marinespecies.org:taxname:129414	Animalia	Annelida	Polychaeta	Opheliidae	Ophelina	sp.
AM	IN2017	AM W.52581	PreservedSpecimen	1	present		2017-05-28	Brenke Sledge	South Pacific	Australia	Jervis CMR	IN2017_V03_55	2665	2667	MULTIPOINT (-35.335 151.259, -35.334 151.219)					Wilson R & Murray A	Harmothoe sp. 5	Harmothoe	urn:lsid:marinespecies.org:taxname:129491	Animalia	Annelida	Polychaeta	Polynoidae	Harmothoe	sp.
AM	IN2017		PreservedSpecimen	5	present		2017-05-28	Brenke Sledge	South Pacific	Australia	Jervis CMR	IN2017_V03_55	2665	2667	MULTIPOINT (-35.335 151.259, -35.334 151.219)					Gunton L	Polynoidae indet.	Polynoidae	urn:lsid:marinespecies.org:taxname:939	Animalia	Annelida	Polychaeta	Polynoidae		indet.
AM	IN2017	AM W.52141	PreservedSpecimen	1	present		2017-05-28	Brenke Sledge	South Pacific	Australia	Jervis CMR	IN2017_V03_55	2665	2667	MULTIPOINT (-35.335 151.259, -35.334 151.219)					Murray A	Pholoe sp.	Pholoe	urn:lsid:marinespecies.org:taxname:129439	Animalia	Annelida	Polychaeta	Sigalionidae	Pholoe	sp.
AM	IN2017	AM W.52158	PreservedSpecimen	1	present		2017-05-28	Brenke Sledge	South Pacific	Australia	Jervis CMR	IN2017_V03_55	2665	2667	MULTIPOINT (-35.335 151.259, -35.334 151.219)					Murray A	Sigalioninae sp. 1	Sigalioninae	urn:lsid:marinespecies.org:taxname:943	Animalia	Annelida	Polychaeta	Sigalionidae		sp.
AM	IN2017	AM W.52278	PreservedSpecimen	1	present		2017-05-28	Brenke Sledge	South Pacific	Australia	Jervis CMR	IN2017_V03_55	2665	2667	MULTIPOINT (-35.335 151.259, -35.334 151.219)					Capa M	Sphaerephesia sp. nov. 1	Sphaerephesia	urn:lsid:marinespecies.org:taxname:325025	Animalia	Annelida	Polychaeta	Sphaerodoridae	Sphaerephesia	sp. nov.
AM	IN2017	AM W.52278	PreservedSpecimen	1	present		2017-05-28	Brenke Sledge	South Pacific	Australia	Jervis CMR	IN2017_V03_55	2665	2667	MULTIPOINT (-35.335 151.259, -35.334 151.219)					Capa M	Sphaerephesia sp. nov. 3	Sphaerephesia	urn:lsid:marinespecies.org:taxname:325025	Animalia	Annelida	Polychaeta	Sphaerodoridae	Sphaerephesia	sp. nov.
AM	IN2017	AM W.52285	PreservedSpecimen	2	present		2017-05-28	Brenke Sledge	South Pacific	Australia	Jervis CMR	IN2017_V03_55	2665	2667	MULTIPOINT (-35.335 151.259, -35.334 151.219)					Capa M	Sphaerephesia sp. nov. 3	Sphaerephesia	urn:lsid:marinespecies.org:taxname:325025	Animalia	Annelida	Polychaeta	Sphaerodoridae	Sphaerephesia	sp. nov.
AM	IN2017	AM W.52232	PreservedSpecimen	1	present		2017-05-28	Brenke Sledge	South Pacific	Australia	Jervis CMR	IN2017_V03_55	2665	2667	MULTIPOINT (-35.335 151.259, -35.334 151.219)					Meissner K	Laonice cf. blakei	Laonice	urn:lsid:marinespecies.org:taxname:129613	Animalia	Annelida	Polychaeta	Spionidae	Laonice	cf. blakei
AM	IN2017		PreservedSpecimen	1	present		2017-05-29	CSIRO Four Metre Beam Trawl	South Pacific	Australia	Jervis CMR	IN2017_V03_56	2636	2650	MULTIPOINT (-35.333 151.258, -35.332 151.214)					Paxton H	Anchinothria cf. pycnobranchiata	Anchinothria	urn:lsid:marinespecies.org:taxname:173752	Animalia	Annelida	Polychaeta	Onuphidae	Anchinothria	cf. pycnobranchiata
AM	IN2017		PreservedSpecimen	1	present		2017-05-29	CSIRO Four Metre Beam Trawl	South Pacific	Australia	Jervis CMR	IN2017_V03_56	2636	2650	MULTIPOINT (-35.333 151.258, -35.332 151.214)					Paxton H	Anchinothria cf. pycnobranchiata	Anchinothria	urn:lsid:marinespecies.org:taxname:173752	Animalia	Annelida	Polychaeta	Onuphidae	Anchinothria	cf. pycnobranchiata
AM	IN2017	AM W.50599	PreservedSpecimen	4	present		2017-05-29	CSIRO Four Metre Beam Trawl	South Pacific	Australia	Jervis CMR	IN2017_V03_56	2636	2650	MULTIPOINT (-35.333 151.258, -35.332 151.214)					Kongsrud J	Boguea sp. nov.	Boguea	urn:lsid:marinespecies.org:taxname:157262	Animalia	Annelida	Polychaeta	Maldanidae	Boguea	sp. nov.
AM	IN2017	AM W.50621	PreservedSpecimen	1	present		2017-05-29	CSIRO Four Metre Beam Trawl	South Pacific	Australia	Jervis CMR	IN2017_V03_56	2636	2650	MULTIPOINT (-35.333 151.258, -35.332 151.214)					Kongsrud J	Boguea sp. nov.	Boguea	urn:lsid:marinespecies.org:taxname:157262	Animalia	Annelida	Polychaeta	Maldanidae	Boguea	sp. nov.
AM	IN2017	AM W.49707	PreservedSpecimen	3	present		2017-05-29	CSIRO Four Metre Beam Trawl	South Pacific	Australia	Jervis CMR	IN2017_V03_56	2636	2650	MULTIPOINT (-35.333 151.258, -35.332 151.214)					Kupriyanova E	Bathyvermilia cf kupriyanovae	Bathyvermilia	urn:lsid:marinespecies.org:taxname:129559	Animalia	Annelida	Polychaeta	Serpulidae	Bathyvermilia	cf. kupriyanovae
AM	IN2017	AM W.50822	PreservedSpecimen	2	present		2017-05-29	CSIRO Four Metre Beam Trawl	South Pacific	Australia	Jervis CMR	IN2017_V03_56	2636	2650	MULTIPOINT (-35.333 151.258, -35.332 151.214)					Kupriyanova E	Bathyvermilia sp. nov. 4	Bathyvermilia	urn:lsid:marinespecies.org:taxname:129559	Animalia	Annelida	Polychaeta	Serpulidae	Bathyvermilia	sp. nov.
AM	IN2017	AM W.50592	PreservedSpecimen	1	present		2017-05-29	CSIRO Four Metre Beam Trawl	South Pacific	Australia	Jervis CMR	IN2017_V03_56	2636	2650	MULTIPOINT (-35.333 151.258, -35.332 151.214)					Kongsrud J	Maldanella sp. 1	Maldanella	urn:lsid:marinespecies.org:taxname:129353	Animalia	Annelida	Polychaeta	Maldanidae	Maldanella	sp.
AM	IN2017	AM W.50593	PreservedSpecimen	3	present		2017-05-29	CSIRO Four Metre Beam Trawl	South Pacific	Australia	Jervis CMR	IN2017_V03_56	2636	2650	MULTIPOINT (-35.333 151.258, -35.332 151.214)					Kongsrud J	Maldanella sp. 1	Maldanella	urn:lsid:marinespecies.org:taxname:129353	Animalia	Annelida	Polychaeta	Maldanidae	Maldanella	sp.
AM	IN2017	AM W.50594	PreservedSpecimen	3	present		2017-05-29	CSIRO Four Metre Beam Trawl	South Pacific	Australia	Jervis CMR	IN2017_V03_56	2636	2650	MULTIPOINT (-35.333 151.258, -35.332 151.214)					Kongsrud J	Maldanella sp. 1	Maldanella	urn:lsid:marinespecies.org:taxname:129353	Animalia	Annelida	Polychaeta	Maldanidae	Maldanella	sp.
AM	IN2017		PreservedSpecimen	1	present		2017-05-29	CSIRO Four Metre Beam Trawl	South Pacific	Australia	Jervis CMR	IN2017_V03_56	2636	2650	MULTIPOINT (-35.333 151.258, -35.332 151.214)					Hutchings P	Myriowenia sp	Myriowenia	urn:lsid:marinespecies.org:taxname:324790	Animalia	Annelida	Polychaeta	Oweniidae	Myriowenia	sp
AM	IN2017	AM W.51845	PreservedSpecimen	1	present		2017-05-29	CSIRO Four Metre Beam Trawl	South Pacific	Australia	Jervis CMR	IN2017_V03_56	2636	2650	MULTIPOINT (-35.333 151.258, -35.332 151.214)					Hutchings P	Myriowenia sp	Myriowenia	urn:lsid:marinespecies.org:taxname:324790	Animalia	Annelida	Polychaeta	Oweniidae	Myriowenia	sp
AM	IN2017	AM W.52252	PreservedSpecimen	1	present		2017-05-29	CSIRO Four Metre Beam Trawl	South Pacific	Australia	Jervis CMR	IN2017_V03_56	2636	2650	MULTIPOINT (-35.333 151.258, -35.332 151.214)					Meissner K	Acrocirridae sp.	Acrocirridae	urn:lsid:marinespecies.org:taxname:920	Animalia	Annelida	Polychaeta	Acrocirridae		sp.
AM	IN2017	AM W.50369	PreservedSpecimen	2	present		2017-05-29	CSIRO Four Metre Beam Trawl	South Pacific	Australia	Jervis CMR	IN2017_V03_56	2636	2650	MULTIPOINT (-35.333 151.258, -35.332 151.214)					Gunton L	Ampharetidae sp.	Ampharetidae	urn:lsid:marinespecies.org:taxname:981	Animalia	Annelida	Polychaeta	Ampharetidae		sp.
AM	IN2017	AM W.50370	PreservedSpecimen	1	present		2017-05-29	CSIRO Four Metre Beam Trawl	South Pacific	Australia	Jervis CMR	IN2017_V03_56	2636	2650	MULTIPOINT (-35.333 151.258, -35.332 151.214)					Alvestad T	Melinnopsis sp.	Melinnopsis	urn:lsid:marinespecies.org:taxname:129170	Animalia	Annelida	Polychaeta	Melinnidae	Melinnopsis	sp.
AM	IN2017	AM W.50393	PreservedSpecimen	1	present		2017-05-29	CSIRO Four Metre Beam Trawl	South Pacific	Australia	Jervis CMR	IN2017_V03_56	2636	2650	MULTIPOINT (-35.333 151.258, -35.332 151.214)					Gunton L	Ampharetidae sp.	Ampharetidae	urn:lsid:marinespecies.org:taxname:981	Animalia	Annelida	Polychaeta	Ampharetidae		sp.
AM	IN2017	AM W.50394	PreservedSpecimen	4	present		2017-05-29	CSIRO Four Metre Beam Trawl	South Pacific	Australia	Jervis CMR	IN2017_V03_56	2636	2650	MULTIPOINT (-35.333 151.258, -35.332 151.214)					Alvestad T	Melinnopsis sp.	Melinnopsis	urn:lsid:marinespecies.org:taxname:129170	Animalia	Annelida	Polychaeta	Melinnidae	Melinnopsis	sp.
AM	IN2017	AM W.50394	PreservedSpecimen	2	present		2017-05-29	CSIRO Four Metre Beam Trawl	South Pacific	Australia	Jervis CMR	IN2017_V03_56	2636	2650	MULTIPOINT (-35.333 151.258, -35.332 151.214)					Alvestad T	Anobothrus sp nov 2	Anobothrus	urn:lsid:marinespecies.org:taxname:129158	Animalia	Annelida	Polychaeta	Ampharetidae	Anobothrus	sp. nov.
AM	IN2017	AM W.50395	PreservedSpecimen	1	present		2017-05-29	CSIRO Four Metre Beam Trawl	South Pacific	Australia	Jervis CMR	IN2017_V03_56	2636	2650	MULTIPOINT (-35.333 151.258, -35.332 151.214)					Gunton L	Melinnopsis gardelli	Melinnopsis gardelli	urn:lsid:marinespecies.org:taxname:1453820	Animalia	Annelida	Polychaeta	Melinnidae	Melinnopsis	gardelli
AM	IN2017	AM W.50396	PreservedSpecimen	1	present		2017-05-29	CSIRO Four Metre Beam Trawl	South Pacific	Australia	Jervis CMR	IN2017_V03_56	2636	2650	MULTIPOINT (-35.333 151.258, -35.332 151.214)					Alvestad T	Melinnopsis sp.	Melinnopsis	urn:lsid:marinespecies.org:taxname:129170	Animalia	Annelida	Polychaeta	Melinnidae	Melinnopsis	sp.
AM	IN2017	AM W.50397	PreservedSpecimen	1	present		2017-05-29	CSIRO Four Metre Beam Trawl	South Pacific	Australia	Jervis CMR	IN2017_V03_56	2636	2650	MULTIPOINT (-35.333 151.258, -35.332 151.214)					Gunton L	Melinnopsis sp.	Melinnopsis	urn:lsid:marinespecies.org:taxname:129170	Animalia	Annelida	Polychaeta	Melinnidae	Melinnopsis	sp.
AM	IN2017	AM W.50398	PreservedSpecimen	1	present		2017-05-29	CSIRO Four Metre Beam Trawl	South Pacific	Australia	Jervis CMR	IN2017_V03_56	2636	2650	MULTIPOINT (-35.333 151.258, -35.332 151.214)					Gunton L	Melinnopsis gardelli	Melinnopsis gardelli	urn:lsid:marinespecies.org:taxname:1453820	Animalia	Annelida	Polychaeta	Melinnidae	Melinnopsis	gardelli
AM	IN2017	AM W.50398	PreservedSpecimen	1	present		2017-05-29	CSIRO Four Metre Beam Trawl	South Pacific	Australia	Jervis CMR	IN2017_V03_56	2636	2650	MULTIPOINT (-35.333 151.258, -35.332 151.214)					Gunton L	Melinnopsis gardelli	Melinnopsis gardelli	urn:lsid:marinespecies.org:taxname:1453820	Animalia	Annelida	Polychaeta	Melinnidae	Melinnopsis	gardelli
AM	IN2017	AM W.50399	PreservedSpecimen	15	present		2017-05-29	CSIRO Four Metre Beam Trawl	South Pacific	Australia	Jervis CMR	IN2017_V03_56	2636	2650	MULTIPOINT (-35.333 151.258, -35.332 151.214)					Alvestad T	Melinnopsis sp.	Melinnopsis	urn:lsid:marinespecies.org:taxname:129170	Animalia	Annelida	Polychaeta	Melinnidae	Melinnopsis	sp.
AM	IN2017	AM W.50399	PreservedSpecimen	1	present		2017-05-29	CSIRO Four Metre Beam Trawl	South Pacific	Australia	Jervis CMR	IN2017_V03_56	2636	2650	MULTIPOINT (-35.333 151.258, -35.332 151.214)					Alvestad T	Ampharetidae sp.	Ampharetidae	urn:lsid:marinespecies.org:taxname:981	Animalia	Annelida	Polychaeta	Ampharetidae		sp.
AM	IN2017	AM W.50735	PreservedSpecimen	1	present	MT556175, MT556644, MT561571	2017-05-29	CSIRO Four Metre Beam Trawl	South Pacific	Australia	Jervis CMR	IN2017_V03_56	2636	2650	MULTIPOINT (-35.333 151.258, -35.332 151.214)					Gunton L	Melinnopsis gardelli	Melinnopsis gardelli	urn:lsid:marinespecies.org:taxname:1453820	Animalia	Annelida	Polychaeta	Melinnidae	Melinnopsis	gardelli
AM	IN2017	AM W.52539	PreservedSpecimen	1	present	MT556177, MT556646, MT561573	2017-05-29	CSIRO Four Metre Beam Trawl	South Pacific	Australia	Jervis CMR	IN2017_V03_56	2636	2650	MULTIPOINT (-35.333 151.258, -35.332 151.214)					Gunton L	Melinnopsis gardelli	Melinnopsis gardelli	urn:lsid:marinespecies.org:taxname:1453820	Animalia	Annelida	Polychaeta	Melinnidae	Melinnopsis	gardelli
AM	IN2017	AM W.52987	PreservedSpecimen	1	present		2017-05-29	CSIRO Four Metre Beam Trawl	South Pacific	Australia	Jervis CMR	IN2017_V03_56	2636	2650	MULTIPOINT (-35.333 151.258, -35.332 151.214)					Gunton L	Melinnopsis gardelli	Melinnopsis gardelli	urn:lsid:marinespecies.org:taxname:1453820	Animalia	Annelida	Polychaeta	Melinnidae	Melinnopsis	gardelli
AM	IN2017	AM W.52988	PreservedSpecimen	1	present		2017-05-29	CSIRO Four Metre Beam Trawl	South Pacific	Australia	Jervis CMR	IN2017_V03_56	2636	2650	MULTIPOINT (-35.333 151.258, -35.332 151.214)					Gunton L	Ampharetidae sp.	Ampharetidae	urn:lsid:marinespecies.org:taxname:981	Animalia	Annelida	Polychaeta	Ampharetidae		sp.
AM	IN2017	AM W.53107	PreservedSpecimen	1	present		2017-05-29	CSIRO Four Metre Beam Trawl	South Pacific	Australia	Jervis CMR	IN2017_V03_56	2636	2650	MULTIPOINT (-35.333 151.258, -35.332 151.214)					Gunton L	Melinnopsis gardelli	Melinnopsis gardelli	urn:lsid:marinespecies.org:taxname:1453820	Animalia	Annelida	Polychaeta	Melinnidae	Melinnopsis	gardelli
AM	IN2017		PreservedSpecimen	1	present		2017-05-29	CSIRO Four Metre Beam Trawl	South Pacific	Australia	Jervis CMR	IN2017_V03_56	2636	2650	MULTIPOINT (-35.333 151.258, -35.332 151.214)					Gunton L	Melinnopsis gardelli	Melinnopsis gardelli	urn:lsid:marinespecies.org:taxname:1453820	Animalia	Annelida	Polychaeta	Melinnidae	Melinnopsis	gardelli
AM	IN2017		PreservedSpecimen	1	present		2017-05-29	CSIRO Four Metre Beam Trawl	South Pacific	Australia	Jervis CMR	IN2017_V03_56	2636	2650	MULTIPOINT (-35.333 151.258, -35.332 151.214)					Gunton L	Melinnopsis gardelli	Melinnopsis gardelli	urn:lsid:marinespecies.org:taxname:1453820	Animalia	Annelida	Polychaeta	Melinnidae	Melinnopsis	gardelli
AM	IN2017		PreservedSpecimen	1	present		2017-05-29	CSIRO Four Metre Beam Trawl	South Pacific	Australia	Jervis CMR	IN2017_V03_56	2636	2650	MULTIPOINT (-35.333 151.258, -35.332 151.214)					Gunton L	Melinnopsis gardelli	Melinnopsis gardelli	urn:lsid:marinespecies.org:taxname:1453820	Animalia	Annelida	Polychaeta	Melinnidae	Melinnopsis	gardelli
AM	IN2017		PreservedSpecimen	1	present		2017-05-29	CSIRO Four Metre Beam Trawl	South Pacific	Australia	Jervis CMR	IN2017_V03_56	2636	2650	MULTIPOINT (-35.333 151.258, -35.332 151.214)					Gunton L	Melinnopsis gardelli	Melinnopsis gardelli	urn:lsid:marinespecies.org:taxname:1453820	Animalia	Annelida	Polychaeta	Melinnidae	Melinnopsis	gardelli
AM	IN2017		PreservedSpecimen	1	present		2017-05-29	CSIRO Four Metre Beam Trawl	South Pacific	Australia	Jervis CMR	IN2017_V03_56	2636	2650	MULTIPOINT (-35.333 151.258, -35.332 151.214)					Gunton L	Melinnopsis gardelli	Melinnopsis gardelli	urn:lsid:marinespecies.org:taxname:1453820	Animalia	Annelida	Polychaeta	Melinnidae	Melinnopsis	gardelli
AM	IN2017		PreservedSpecimen	1	present		2017-05-29	CSIRO Four Metre Beam Trawl	South Pacific	Australia	Jervis CMR	IN2017_V03_56	2636	2650	MULTIPOINT (-35.333 151.258, -35.332 151.214)					Gunton L	Melinnopsis gardelli	Melinnopsis gardelli	urn:lsid:marinespecies.org:taxname:1453820	Animalia	Annelida	Polychaeta	Melinnidae	Melinnopsis	gardelli
AM	IN2017		PreservedSpecimen	1	present		2017-05-29	CSIRO Four Metre Beam Trawl	South Pacific	Australia	Jervis CMR	IN2017_V03_56	2636	2650	MULTIPOINT (-35.333 151.258, -35.332 151.214)					Gunton L	Melinnopsis gardelli	Melinnopsis gardelli	urn:lsid:marinespecies.org:taxname:1453820	Animalia	Annelida	Polychaeta	Melinnidae	Melinnopsis	gardelli
AM	IN2017		PreservedSpecimen	1	present		2017-05-29	CSIRO Four Metre Beam Trawl	South Pacific	Australia	Jervis CMR	IN2017_V03_56	2636	2650	MULTIPOINT (-35.333 151.258, -35.332 151.214)					Gunton L	Melinnopsis gardelli	Melinnopsis gardelli	urn:lsid:marinespecies.org:taxname:1453820	Animalia	Annelida	Polychaeta	Melinnidae	Melinnopsis	gardelli
AM	IN2017		PreservedSpecimen	1	present		2017-05-29	CSIRO Four Metre Beam Trawl	South Pacific	Australia	Jervis CMR	IN2017_V03_56	2636	2650	MULTIPOINT (-35.333 151.258, -35.332 151.214)					Gunton L	Melinnopsis gardelli	Melinnopsis gardelli	urn:lsid:marinespecies.org:taxname:1453820	Animalia	Annelida	Polychaeta	Melinnidae	Melinnopsis	gardelli
AM	IN2017		PreservedSpecimen	1	present		2017-05-29	CSIRO Four Metre Beam Trawl	South Pacific	Australia	Jervis CMR	IN2017_V03_56	2636	2650	MULTIPOINT (-35.333 151.258, -35.332 151.214)					Gunton L	Melinnopsis gardelli	Melinnopsis gardelli	urn:lsid:marinespecies.org:taxname:1453820	Animalia	Annelida	Polychaeta	Melinnidae	Melinnopsis	gardelli
AM	IN2017		PreservedSpecimen	1	present		2017-05-29	CSIRO Four Metre Beam Trawl	South Pacific	Australia	Jervis CMR	IN2017_V03_56	2636	2650	MULTIPOINT (-35.333 151.258, -35.332 151.214)					Gunton L	Melinnopsis gardelli	Melinnopsis gardelli	urn:lsid:marinespecies.org:taxname:1453820	Animalia	Annelida	Polychaeta	Melinnidae	Melinnopsis	gardelli
AM	IN2017		PreservedSpecimen	1	present		2017-05-29	CSIRO Four Metre Beam Trawl	South Pacific	Australia	Jervis CMR	IN2017_V03_56	2636	2650	MULTIPOINT (-35.333 151.258, -35.332 151.214)					Gunton L	Melinnopsis gardelli	Melinnopsis gardelli	urn:lsid:marinespecies.org:taxname:1453820	Animalia	Annelida	Polychaeta	Melinnidae	Melinnopsis	gardelli
AM	IN2017		PreservedSpecimen	1	present		2017-05-29	CSIRO Four Metre Beam Trawl	South Pacific	Australia	Jervis CMR	IN2017_V03_56	2636	2650	MULTIPOINT (-35.333 151.258, -35.332 151.214)					Murray A	Laetmonice yarramba	Laetmonice yarramba	urn:lsid:marinespecies.org:taxname:880000	Animalia	Annelida	Polychaeta	Aphroditidae	Laetmonice	yarramba
AM	IN2017		PreservedSpecimen	4	present		2017-05-29	CSIRO Four Metre Beam Trawl	South Pacific	Australia	Jervis CMR	IN2017_V03_56	2636	2650	MULTIPOINT (-35.333 151.258, -35.332 151.214)					Murray A	Laetmonice yarramba	Laetmonice yarramba	urn:lsid:marinespecies.org:taxname:880000	Animalia	Annelida	Polychaeta	Aphroditidae	Laetmonice	yarramba
AM	IN2017		PreservedSpecimen	2	present		2017-05-29	CSIRO Four Metre Beam Trawl	South Pacific	Australia	Jervis CMR	IN2017_V03_56	2636	2650	MULTIPOINT (-35.333 151.258, -35.332 151.214)					Wilson R & Murray A	Laetmonice yarramba	Laetmonice yarramba	urn:lsid:marinespecies.org:taxname:880000	Animalia	Annelida	Polychaeta	Aphroditidae	Laetmonice	yarramba
AM	IN2017		PreservedSpecimen	51	present		2017-05-29	CSIRO Four Metre Beam Trawl	South Pacific	Australia	Jervis CMR	IN2017_V03_56	2636	2650	MULTIPOINT (-35.333 151.258, -35.332 151.214)					Wilson R	Laetmonice yarramba	Laetmonice yarramba	urn:lsid:marinespecies.org:taxname:880000	Animalia	Annelida	Polychaeta	Aphroditidae	Laetmonice	yarramba
AM	IN2017		PreservedSpecimen	1	present		2017-05-29	CSIRO Four Metre Beam Trawl	South Pacific	Australia	Jervis CMR	IN2017_V03_56	2636	2650	MULTIPOINT (-35.333 151.258, -35.332 151.214)					Murray A	Laetmonice yarramba	Laetmonice yarramba	urn:lsid:marinespecies.org:taxname:880000	Animalia	Annelida	Polychaeta	Aphroditidae	Laetmonice	yarramba
AM	IN2017		PreservedSpecimen	4	present		2017-05-29	CSIRO Four Metre Beam Trawl	South Pacific	Australia	Jervis CMR	IN2017_V03_56	2636	2650	MULTIPOINT (-35.333 151.258, -35.332 151.214)					Murray A	Aphrodita cf. talpa	Aphrodita	urn:lsid:marinespecies.org:taxname:129194	Animalia	Annelida	Polychaeta	Aphroditidae	Aphrodita	cf. talpa
AM	IN2017		PreservedSpecimen	1	present		2017-05-29	CSIRO Four Metre Beam Trawl	South Pacific	Australia	Jervis CMR	IN2017_V03_56	2636	2650	MULTIPOINT (-35.333 151.258, -35.332 151.214)					Schulze A	Phascolion sp.	Phascolion	urn:lsid:marinespecies.org:taxname:136025	Animalia	Annelida	Sipuncula	Golfingiidae	Phascolion	sp.
AM	IN2017	AM W.50140	PreservedSpecimen	1	present		2017-05-29	CSIRO Four Metre Beam Trawl	South Pacific	Australia	Jervis CMR	IN2017_V03_56	2636	2650	MULTIPOINT (-35.333 151.258, -35.332 151.214)					Borisova P & Budaeva N	Eranno sp. nov.	Eranno	urn:lsid:marinespecies.org:taxname:129333	Animalia	Annelida	Polychaeta	Lumbrineridae	Eranno	sp. nov.
AM	IN2017	AM W.50604	PreservedSpecimen	3	present		2017-05-29	CSIRO Four Metre Beam Trawl	South Pacific	Australia	Jervis CMR	IN2017_V03_56	2636	2650	MULTIPOINT (-35.333 151.258, -35.332 151.214)					Kongsrud J	Notoproctus sp. 4	Notoproctus	urn:lsid:marinespecies.org:taxname:129358	Animalia	Annelida	Polychaeta	Maldanidae	Notoproctus	sp.
AM	IN2017	AM W.50605	PreservedSpecimen	2	present		2017-05-29	CSIRO Four Metre Beam Trawl	South Pacific	Australia	Jervis CMR	IN2017_V03_56	2636	2650	MULTIPOINT (-35.333 151.258, -35.332 151.214)					Kongsrud J	Notoproctus sp. 4	Notoproctus	urn:lsid:marinespecies.org:taxname:129358	Animalia	Annelida	Polychaeta	Maldanidae	Notoproctus	sp.
AM	IN2017	AM W.50605	PreservedSpecimen	1	present		2017-05-29	CSIRO Four Metre Beam Trawl	South Pacific	Australia	Jervis CMR	IN2017_V03_56	2636	2650	MULTIPOINT (-35.333 151.258, -35.332 151.214)					Kongsrud J	Notoproctus cf. oculatus antarcticus	Notoproctus	urn:lsid:marinespecies.org:taxname:129358	Animalia	Annelida	Polychaeta	Maldanidae	Notoproctus	cf. oculatus antarcticus
AM	IN2017	AM W.52320	PreservedSpecimen	1	present		2017-05-29	CSIRO Four Metre Beam Trawl	South Pacific	Australia	Jervis CMR	IN2017_V03_56	2636	2650	MULTIPOINT (-35.333 151.258, -35.332 151.214)					Langeneck J	Levinsenia uncinata	Levinsenia uncinata	urn:lsid:marinespecies.org:taxname:703701	Animalia	Annelida	Polychaeta	Paraonidae	Levinsenia	uncinata
AM	IN2017	AM W.50606	PreservedSpecimen	2	present		2017-05-29	CSIRO Four Metre Beam Trawl	South Pacific	Australia	Jervis CMR	IN2017_V03_56	2636	2650	MULTIPOINT (-35.333 151.258, -35.332 151.214)					Kongsrud J	Notoproctus cf. oculatus antarcticus	Notoproctus	urn:lsid:marinespecies.org:taxname:129358	Animalia	Annelida	Polychaeta	Maldanidae	Notoproctus	cf. oculatus antarcticus
AM	IN2017	AM W.50610	PreservedSpecimen	1	present		2017-05-29	CSIRO Four Metre Beam Trawl	South Pacific	Australia	Jervis CMR	IN2017_V03_56	2636	2650	MULTIPOINT (-35.333 151.258, -35.332 151.214)					Kongsrud J	Notoproctus sp. 4	Notoproctus	urn:lsid:marinespecies.org:taxname:129358	Animalia	Annelida	Polychaeta	Maldanidae	Notoproctus	sp.
AM	IN2017		PreservedSpecimen	1	present		2017-05-29	CSIRO Four Metre Beam Trawl	South Pacific	Australia	Jervis CMR	IN2017_V03_56	2636	2650	MULTIPOINT (-35.333 151.258, -35.332 151.214)					Wilson R & Murray A	Harmothoe sp. 5	Harmothoe	urn:lsid:marinespecies.org:taxname:129491	Animalia	Annelida	Polychaeta	Polynoidae	Harmothoe	sp.
AM	IN2017		PreservedSpecimen	1	present		2017-05-29	CSIRO Four Metre Beam Trawl	South Pacific	Australia	Jervis CMR	IN2017_V03_56	2636	2650	MULTIPOINT (-35.333 151.258, -35.332 151.214)					Wilson R & Murray A	Harmothoe sp. 5	Harmothoe	urn:lsid:marinespecies.org:taxname:129491	Animalia	Annelida	Polychaeta	Polynoidae	Harmothoe	sp.
AM	IN2017	AM W.52617	PreservedSpecimen	1	present		2017-05-29	CSIRO Four Metre Beam Trawl	South Pacific	Australia	Jervis CMR	IN2017_V03_56	2636	2650	MULTIPOINT (-35.333 151.258, -35.332 151.214)					Murray A	Leanira sp.	Leanira	urn:lsid:marinespecies.org:taxname:129590	Animalia	Annelida	Polychaeta	Sigalionidae	Leanira	sp.
AM	IN2017	AM W.50612	PreservedSpecimen	1	present		2017-05-29	CSIRO Four Metre Beam Trawl	South Pacific	Australia	Jervis CMR	IN2017_V03_56	2636	2650	MULTIPOINT (-35.333 151.258, -35.332 151.214)					Kongsrud J	Notoproctus sp. 4	Notoproctus	urn:lsid:marinespecies.org:taxname:129358	Animalia	Annelida	Polychaeta	Maldanidae	Notoproctus	sp.
AM	IN2017	AM W.50613	PreservedSpecimen	1	present		2017-05-29	CSIRO Four Metre Beam Trawl	South Pacific	Australia	Jervis CMR	IN2017_V03_56	2636	2650	MULTIPOINT (-35.333 151.258, -35.332 151.214)					Kongsrud J	Notoproctus sp. 4	Notoproctus	urn:lsid:marinespecies.org:taxname:129358	Animalia	Annelida	Polychaeta	Maldanidae	Notoproctus	sp.
AM	IN2017	AM W.52547	PreservedSpecimen	1	present		2017-05-29	CSIRO Four Metre Beam Trawl	South Pacific	Australia	Jervis CMR	IN2017_V03_56	2636	2650	MULTIPOINT (-35.333 151.258, -35.332 151.214)					Gunton L	Travisia sp. 1	Travisia	urn:lsid:marinespecies.org:taxname:129417	Animalia	Annelida	Polychaeta	Travisiidae	Travisia	sp.
AM	IN2017		PreservedSpecimen	1	present		2017-05-29	CSIRO Four Metre Beam Trawl	South Pacific	Australia	Jervis CMR	IN2017_V03_56	2636	2650	MULTIPOINT (-35.333 151.258, -35.332 151.214)					Schulze A	Sipuncula sp.	Sipuncula	urn:lsid:marinespecies.org:taxname:1268	Animalia	Annelida	Sipuncula			sp.
AM	IN2017		PreservedSpecimen	1	present		2017-05-29	CSIRO Four Metre Beam Trawl	South Pacific	Australia	Jervis CMR	IN2017_V03_56	2636	2650	MULTIPOINT (-35.333 151.258, -35.332 151.214)					Schulze A	Sipuncula sp.	Sipuncula	urn:lsid:marinespecies.org:taxname:1268	Animalia	Annelida	Sipuncula			sp.
AM	IN2017	AM W.50614	PreservedSpecimen	1	present		2017-05-29	CSIRO Four Metre Beam Trawl	South Pacific	Australia	Jervis CMR	IN2017_V03_56	2636	2650	MULTIPOINT (-35.333 151.258, -35.332 151.214)					Kongsrud J	Notoproctus sp. 4	Notoproctus	urn:lsid:marinespecies.org:taxname:129358	Animalia	Annelida	Polychaeta	Maldanidae	Notoproctus	sp.
AM	IN2017	AM W.50615	PreservedSpecimen	1	present		2017-05-29	CSIRO Four Metre Beam Trawl	South Pacific	Australia	Jervis CMR	IN2017_V03_56	2636	2650	MULTIPOINT (-35.333 151.258, -35.332 151.214)					Kongsrud J	Notoproctus sp. 4	Notoproctus	urn:lsid:marinespecies.org:taxname:129358	Animalia	Annelida	Polychaeta	Maldanidae	Notoproctus	sp.
AM	IN2017	AM W.50616	PreservedSpecimen	1	present		2017-05-29	CSIRO Four Metre Beam Trawl	South Pacific	Australia	Jervis CMR	IN2017_V03_56	2636	2650	MULTIPOINT (-35.333 151.258, -35.332 151.214)					Kongsrud J	Notoproctus sp. 4	Notoproctus	urn:lsid:marinespecies.org:taxname:129358	Animalia	Annelida	Polychaeta	Maldanidae	Notoproctus	sp.
AM	IN2017	AM W.50611	PreservedSpecimen	1	present		2017-05-29	CSIRO Four Metre Beam Trawl	South Pacific	Australia	Jervis CMR	IN2017_V03_56	2636	2650	MULTIPOINT (-35.333 151.258, -35.332 151.214)					Kongsrud J	Notoproctus cf. oculatus antarcticus	Notoproctus	urn:lsid:marinespecies.org:taxname:129358	Animalia	Annelida	Polychaeta	Maldanidae	Notoproctus	cf. oculatus antarcticus
AM	IN2017	AM W.50618	PreservedSpecimen	1	present		2017-05-29	CSIRO Four Metre Beam Trawl	South Pacific	Australia	Jervis CMR	IN2017_V03_56	2636	2650	MULTIPOINT (-35.333 151.258, -35.332 151.214)					Kongsrud J	Notoproctus sp. 4	Notoproctus	urn:lsid:marinespecies.org:taxname:129358	Animalia	Annelida	Polychaeta	Maldanidae	Notoproctus	sp.
AM	IN2017	AM W.50619	PreservedSpecimen	1	present		2017-05-29	CSIRO Four Metre Beam Trawl	South Pacific	Australia	Jervis CMR	IN2017_V03_56	2636	2650	MULTIPOINT (-35.333 151.258, -35.332 151.214)					Kongsrud J	Notoproctus cf. oculatus antarcticus	Notoproctus	urn:lsid:marinespecies.org:taxname:129358	Animalia	Annelida	Polychaeta	Maldanidae	Notoproctus	cf. oculatus antarcticus
AM	IN2017	AM W.50619	PreservedSpecimen	2	present		2017-05-29	CSIRO Four Metre Beam Trawl	South Pacific	Australia	Jervis CMR	IN2017_V03_56	2636	2650	MULTIPOINT (-35.333 151.258, -35.332 151.214)					Kongsrud J	Notoproctus sp. 4	Notoproctus	urn:lsid:marinespecies.org:taxname:129358	Animalia	Annelida	Polychaeta	Maldanidae	Notoproctus	sp.
AM	IN2017	AM W.50619	PreservedSpecimen	1	present		2017-05-29	CSIRO Four Metre Beam Trawl	South Pacific	Australia	Jervis CMR	IN2017_V03_56	2636	2650	MULTIPOINT (-35.333 151.258, -35.332 151.214)					Kongsrud J	Notoproctus cf. oculatus antarcticus	Notoproctus	urn:lsid:marinespecies.org:taxname:129358	Animalia	Annelida	Polychaeta	Maldanidae	Notoproctus	cf. oculatus antarcticus
AM	IN2017	AM W.50665	PreservedSpecimen	1	present		2017-05-29	CSIRO Four Metre Beam Trawl	South Pacific	Australia	Jervis CMR	IN2017_V03_56	2636	2650	MULTIPOINT (-35.333 151.258, -35.332 151.214)					Kongsrud J	Notoproctus cf. oculatus antarcticus	Notoproctus	urn:lsid:marinespecies.org:taxname:129358	Animalia	Annelida	Polychaeta	Maldanidae	Notoproctus	cf. oculatus antarcticus
AM	IN2017	AM W.49933	PreservedSpecimen	1	present		2017-05-29	CSIRO Four Metre Beam Trawl	South Pacific	Australia	Jervis CMR	IN2017_V03_56	2636	2650	MULTIPOINT (-35.333 151.258, -35.332 151.214)					Paxton H	Nothria sp. nov. 2	Nothria	urn:lsid:marinespecies.org:taxname:129402	Animalia	Annelida	Polychaeta	Onuphidae	Nothria	sp. nov.
AM	IN2017		PreservedSpecimen	2	present		2017-05-29	CSIRO Four Metre Beam Trawl	South Pacific	Australia	Jervis CMR	IN2017_V03_56	2636	2650	MULTIPOINT (-35.333 151.258, -35.332 151.214)					Paxton H	Nothria sp. nov. 1	Nothria	urn:lsid:marinespecies.org:taxname:129402	Animalia	Annelida	Polychaeta	Onuphidae	Nothria	sp. nov.
AM	IN2017		PreservedSpecimen	1	present		2017-05-29	CSIRO Four Metre Beam Trawl	South Pacific	Australia	Jervis CMR	IN2017_V03_56	2636	2650	MULTIPOINT (-35.333 151.258, -35.332 151.214)					Hutchings P	Oweniidae sp.	Oweniidae	urn:lsid:marinespecies.org:taxname:975	Animalia	Annelida	Polychaeta	Oweniidae		sp.
AM	IN2017	AM W.50671	PreservedSpecimen	1	present	MK308641	2017-05-29	CSIRO Four Metre Beam Trawl	South Pacific	Australia	Jervis CMR	IN2017_V03_56	2636	2650	MULTIPOINT (-35.333 151.258, -35.332 151.214)					Zhang J	Petta investigatoris	Petta investigatoris	urn:lsid:marinespecies.org:taxname:1355575	Animalia	Annelida	Polychaeta	Pectinariidae	Petta	investigatoris
AM	IN2017	AM W.50672	PreservedSpecimen	1	present	MK308639	2017-05-29	CSIRO Four Metre Beam Trawl	South Pacific	Australia	Jervis CMR	IN2017_V03_56	2636	2650	MULTIPOINT (-35.333 151.258, -35.332 151.214)					Zhang J	Petta investigatoris	Petta investigatoris	urn:lsid:marinespecies.org:taxname:1355575	Animalia	Annelida	Polychaeta	Pectinariidae	Petta	investigatoris
AM	IN2017		PreservedSpecimen	2	present		2017-05-29	CSIRO Four Metre Beam Trawl	South Pacific	Australia	Jervis CMR	IN2017_V03_56	2636	2650	MULTIPOINT (-35.333 151.258, -35.332 151.214)					Paxton H	Nothria paxtonae	Nothria paxtonae	urn:lsid:marinespecies.org:taxname:329982	Animalia	Annelida	Polychaeta	Onuphidae	Nothria	paxtonae
AM	IN2017	AM W.50823	PreservedSpecimen	1	present		2017-05-29	CSIRO Four Metre Beam Trawl	South Pacific	Australia	Jervis CMR	IN2017_V03_56	2636	2650	MULTIPOINT (-35.333 151.258, -35.332 151.214)					Kupriyanova E	Protis sp. 2	Protis	urn:lsid:marinespecies.org:taxname:129574	Animalia	Annelida	Polychaeta	Serpulidae	Protis	sp.
AM	IN2017	AM W.51849	PreservedSpecimen	1	present		2017-05-29	CSIRO Four Metre Beam Trawl	South Pacific	Australia	Jervis CMR	IN2017_V03_56	2636	2650	MULTIPOINT (-35.333 151.258, -35.332 151.214)					Hutchings P	Pista sp.	Pista	urn:lsid:marinespecies.org:taxname:129708	Animalia	Annelida	Polychaeta	Terebellidae	Pista	sp.
AM	IN2017	AM W.51850	PreservedSpecimen	1	present		2017-05-29	CSIRO Four Metre Beam Trawl	South Pacific	Australia	Jervis CMR	IN2017_V03_56	2636	2650	MULTIPOINT (-35.333 151.258, -35.332 151.214)					Hutchings P	Pista sp.	Pista	urn:lsid:marinespecies.org:taxname:129708	Animalia	Annelida	Polychaeta	Terebellidae	Pista	sp.
AM	IN2017		PreservedSpecimen	1	present		2017-05-29	CSIRO Four Metre Beam Trawl	South Pacific	Australia	Jervis CMR	IN2017_V03_56	2636	2650	MULTIPOINT (-35.333 151.258, -35.332 151.214)					Paxton H	Paradiopatra sp. nov. 1	Paradiopatra	urn:lsid:marinespecies.org:taxname:129405	Animalia	Annelida	Polychaeta	Onuphidae	Paradiopatra	sp. nov.
AM	IN2017	AM W.49947	PreservedSpecimen	5	present		2017-05-29	CSIRO Four Metre Beam Trawl	South Pacific	Australia	Jervis CMR	IN2017_V03_56	2636	2650	MULTIPOINT (-35.333 151.258, -35.332 151.214)					Paxton H	Paradiopatra sp. nov. 1	Paradiopatra	urn:lsid:marinespecies.org:taxname:129405	Animalia	Annelida	Polychaeta	Onuphidae	Paradiopatra	sp. nov.
AM	IN2017	AM W.49948	PreservedSpecimen	1	present		2017-05-29	CSIRO Four Metre Beam Trawl	South Pacific	Australia	Jervis CMR	IN2017_V03_56	2636	2650	MULTIPOINT (-35.333 151.258, -35.332 151.214)					Paxton H	Paradiopatra sp. nov. 1	Paradiopatra	urn:lsid:marinespecies.org:taxname:129405	Animalia	Annelida	Polychaeta	Onuphidae	Paradiopatra	sp. nov.
AM	IN2017		PreservedSpecimen	2	present		2017-05-29	CSIRO Four Metre Beam Trawl	South Pacific	Australia	Jervis CMR	IN2017_V03_56	2636	2650	MULTIPOINT (-35.333 151.258, -35.332 151.214)					Paxton H	Paradiopatra sp. nov. 2	Paradiopatra	urn:lsid:marinespecies.org:taxname:129405	Animalia	Annelida	Polychaeta	Onuphidae	Paradiopatra	sp. nov.
AM	IN2017	AM W.50096	PreservedSpecimen	1	present		2017-05-18	CSIRO Four Metre Beam Trawl	South Pacific	Australia	Freycinet CMR	IN2017_V03_6	4022	4052	MULTIPOINT (-41.626 149.552, -41.689 149.584)					Gunton L	Jugamphicteis galathea	Jugamphicteis galathea	urn:lsid:marinespecies.org:taxname:328527	Animalia	Annelida	Polychaeta	Ampharetidae	Jugamphicteis	galathea
AM	IN2017	AM W.50358	PreservedSpecimen	1	present		2017-05-18	CSIRO Four Metre Beam Trawl	South Pacific	Australia	Freycinet CMR	IN2017_V03_6	4022	4052	MULTIPOINT (-41.626 149.552, -41.689 149.584)					Gunton L	Jugamphicteis galathea	Jugamphicteis galathea	urn:lsid:marinespecies.org:taxname:328527	Animalia	Annelida	Polychaeta	Ampharetidae	Jugamphicteis	galathea
AM	IN2017		PreservedSpecimen	1	present		2017-05-18	CSIRO Four Metre Beam Trawl	South Pacific	Australia	Freycinet CMR	IN2017_V03_6	4022	4052	MULTIPOINT (-41.626 149.552, -41.689 149.584)					Gunton L	Jugamphicteis galathea	Jugamphicteis galathea	urn:lsid:marinespecies.org:taxname:328527	Animalia	Annelida	Polychaeta	Ampharetidae	Jugamphicteis	galathea
AM	IN2017		PreservedSpecimen	3	present		2017-05-18	CSIRO Four Metre Beam Trawl	South Pacific	Australia	Freycinet CMR	IN2017_V03_6	4022	4052	MULTIPOINT (-41.626 149.552, -41.689 149.584)					Gunton L	Melinnopsis sp.	Melinnopsis	urn:lsid:marinespecies.org:taxname:129170	Animalia	Annelida	Polychaeta	Melinnidae	Melinnopsis	sp.
AM	IN2017		PreservedSpecimen	1	present		2017-05-18	CSIRO Four Metre Beam Trawl	South Pacific	Australia	Freycinet CMR	IN2017_V03_6	4022	4052	MULTIPOINT (-41.626 149.552, -41.689 149.584)					Schulze A	Golfingia sp.	Golfingia	urn:lsid:marinespecies.org:taxname:920	Animalia	Annelida	Sipuncula	Golfingiidae	Golfingia	sp.
AM	IN2017		PreservedSpecimen	1	present		2017-05-18	CSIRO Four Metre Beam Trawl	South Pacific	Australia	Freycinet CMR	IN2017_V03_6	4022	4052	MULTIPOINT (-41.626 149.552, -41.689 149.584)					Schulze A	Phascolion lutense	Phascolion lutense	urn:lsid:marinespecies.org:taxname:920	Animalia	Annelida	Sipuncula	Golfingiidae	Phascolion	lutense
AM	IN2017		PreservedSpecimen	1	present		2017-05-18	CSIRO Four Metre Beam Trawl	South Pacific	Australia	Freycinet CMR	IN2017_V03_6	4022	4052	MULTIPOINT (-41.626 149.552, -41.689 149.584)					Schulze A	Phascolion lutense	Phascolion lutense	urn:lsid:marinespecies.org:taxname:175039	Animalia	Annelida	Sipuncula	Golfingiidae	Phascolion	lutense
NHM	IN2017		PreservedSpecimen	1	present		2017-05-18	CSIRO Four Metre Beam Trawl	South Pacific	Australia	Freycinet CMR	IN2017_V03_6	4022	4052	MULTIPOINT (-41.626 149.552, -41.689 149.584)					Georgieva M	Ophelina cf meyerae	Ophelina	urn:lsid:marinespecies.org:taxname:920	Animalia	Annelida	Polychaeta	Opheliidae	Ophelina	cf. meyerae
AM	IN2017		PreservedSpecimen	15	present		2017-05-18	CSIRO Four Metre Beam Trawl	South Pacific	Australia	Freycinet CMR	IN2017_V03_6	4022	4052	MULTIPOINT (-41.626 149.552, -41.689 149.584)					Schulze A	?Apionsoma sp.	Apionsoma	urn:lsid:marinespecies.org:taxname:920	Animalia	Annelida	Sipuncula	Phascolosomatidae	Apionsoma	sp.
AM	IN2017		PreservedSpecimen	1	present		2017-05-18	CSIRO Four Metre Beam Trawl	South Pacific	Australia	Freycinet CMR	IN2017_V03_6	4022	4052	MULTIPOINT (-41.626 149.552, -41.689 149.584)					Wilson R & Murray A	Eunoe cf. abyssorum	Eunoe	urn:lsid:marinespecies.org:taxname:129487	Animalia	Annelida	Polychaeta	Polynoidae	Eunoe	cf. abyssorum
AM	IN2017	AM W.52217	PreservedSpecimen	1	present		2017-05-18	CSIRO Four Metre Beam Trawl	South Pacific	Australia	Freycinet CMR	IN2017_V03_6	4022	4052	MULTIPOINT (-41.626 149.552, -41.689 149.584)					Murray A & Wilson R	Eunoe cf. opalina	Eunoe	urn:lsid:marinespecies.org:taxname:129487	Animalia	Annelida	Polychaeta	Polynoidae	Eunoe	cf. opalina
AM	IN2017		PreservedSpecimen	1	present		2017-05-18	CSIRO Four Metre Beam Trawl	South Pacific	Australia	Freycinet CMR	IN2017_V03_6	4022	4052	MULTIPOINT (-41.626 149.552, -41.689 149.584)					Gunton L	Terebellidae sp.	Terebellidae	urn:lsid:marinespecies.org:taxname:982	Animalia	Annelida	Polychaeta	Terebellidae		sp.
AM	IN2017	AM W.49589	PreservedSpecimen	2	present		2017-05-18	CSIRO Four Metre Beam Trawl	South Pacific	Australia	Freycinet CMR	IN2017_V03_6	4022	4052	MULTIPOINT (-41.626 149.552, -41.689 149.584)					Schulze A	Sipuncula sp.	Sipuncula	urn:lsid:marinespecies.org:taxname:920	Animalia	Annelida	Sipuncula			sp.
AM	IN2017		PreservedSpecimen	1	present		2017-05-18	CSIRO Four Metre Beam Trawl	South Pacific	Australia	Freycinet CMR	IN2017_V03_6	4022	4052	MULTIPOINT (-41.626 149.552, -41.689 149.584)					Hutchings P	Loimia	Loimia	urn:lsid:marinespecies.org:taxname:129700	Animalia	Annelida	Polychaeta	Terebellidae	Loimia?
AM	IN2017	AM W.50586	PreservedSpecimen	1	present		2017-05-18	CSIRO Four Metre Beam Trawl	South Pacific	Australia	Freycinet CMR	IN2017_V03_6	4022	4052	MULTIPOINT (-41.626 149.552, -41.689 149.584)					Kongsrud J	Maldanella sp. 1	Maldanella	urn:lsid:marinespecies.org:taxname:129353	Animalia	Annelida	Polychaeta	Maldanidae	Maldanella	sp.
AM	IN2017		PreservedSpecimen	2	present		2017-05-18	CSIRO Four Metre Beam Trawl	South Pacific	Australia	Freycinet CMR	IN2017_V03_6	4022	4052	MULTIPOINT (-41.626 149.552, -41.689 149.584)					Zhang J	Phyllochaetopterus sp.	Phyllochaetopterus	urn:lsid:marinespecies.org:taxname:129232	Animalia	Annelida	Polychaeta	Chaetopteridae	Phyllochaetopterus	sp.
AM	IN2017	AM W.49504	PreservedSpecimen	1	present		2017-05-30	CSIRO Four Metre Beam Trawl	South Pacific	Australia	Newcastle	IN2017_V03_65	4173	4280	MULTIPOINT (-33.441 152.702, -33.435 152.665)					Blake J	Asclerocheilus sp. nov. 1	Asclerocheilus	urn:lsid:marinespecies.org:taxname:129551	Animalia	Annelida	Polychaeta	Scalibregmatidae	Asclerocheilus	sp. nov.
AM	IN2017	AM W.52704	PreservedSpecimen	2	present		2017-05-30	CSIRO Four Metre Beam Trawl	South Pacific	Australia	Newcastle	IN2017_V03_65	4173	4280	MULTIPOINT (-33.441 152.702, -33.435 152.665)					Blake J	Asclerocheilus sp. nov. 1	Asclerocheilus	urn:lsid:marinespecies.org:taxname:129551	Animalia	Annelida	Polychaeta	Scalibregmatidae	Asclerocheilus	sp. nov.
AM	IN2017	AM W.50824	PreservedSpecimen	1	present		2017-05-30	CSIRO Four Metre Beam Trawl	South Pacific	Australia	Newcastle	IN2017_V03_65	4173	4280	MULTIPOINT (-33.441 152.702, -33.435 152.665)					Kupriyanova E	Bathyvermilia sp. nov. 3	Bathyvermilia	urn:lsid:marinespecies.org:taxname:129353	Animalia	Annelida	Polychaeta	Serpulidae	Bathyvermilia	sp. nov.
AM	IN2017		PreservedSpecimen	2	present		2017-05-30	CSIRO Four Metre Beam Trawl	South Pacific	Australia	Newcastle	IN2017_V03_65	4173	4280	MULTIPOINT (-33.441 152.702, -33.435 152.665)					Hutchings P	Myriowenia sp	Myriowenia	urn:lsid:marinespecies.org:taxname:324790	Animalia	Annelida	Polychaeta	Oweniidae	Myriowenia	sp
AM	IN2017	AM W.51842	PreservedSpecimen	1	present		2017-05-30	CSIRO Four Metre Beam Trawl	South Pacific	Australia	Newcastle	IN2017_V03_65	4173	4280	MULTIPOINT (-33.441 152.702, -33.435 152.665)					Hutchings P	Myriowenia sp	Myriowenia	urn:lsid:marinespecies.org:taxname:324790	Animalia	Annelida	Polychaeta	Oweniidae	Myriowenia	sp
AM	IN2017		PreservedSpecimen	7	present		2017-05-30	CSIRO Four Metre Beam Trawl	South Pacific	Australia	Newcastle	IN2017_V03_65	4173	4280	MULTIPOINT (-33.441 152.702, -33.435 152.665)					Wilson R	Neanthes cf. bassi	Neanthes	urn:lsid:marinespecies.org:taxname:129378	Animalia	Annelida	Polychaeta	Nereididae	Neanthes	cf. bassi
AM	IN2017	AM W.50360	PreservedSpecimen	1	present		2017-05-30	CSIRO Four Metre Beam Trawl	South Pacific	Australia	Newcastle	IN2017_V03_65	4173	4280	MULTIPOINT (-33.441 152.702, -33.435 152.665)					Gunton L	Jugamphicteis galathea	Jugamphicteis galathea	urn:lsid:marinespecies.org:taxname:328527	Animalia	Annelida	Polychaeta	Ampharetidae	Jugamphicteis	galathea
AM	IN2017	AM W.50361	PreservedSpecimen	4	present		2017-05-30	CSIRO Four Metre Beam Trawl	South Pacific	Australia	Newcastle	IN2017_V03_65	4173	4280	MULTIPOINT (-33.441 152.702, -33.435 152.665)					Alvestad T	Jugamphicteis galathea	Jugamphicteis galathea	urn:lsid:marinespecies.org:taxname:328527	Animalia	Annelida	Polychaeta	Ampharetidae	Jugamphicteis	galathea
AM	IN2017	AM W.50379	PreservedSpecimen	1	present		2017-05-30	CSIRO Four Metre Beam Trawl	South Pacific	Australia	Newcastle	IN2017_V03_65	4173	4280	MULTIPOINT (-33.441 152.702, -33.435 152.665)					Gunton L	Jugamphicteis galathea	Jugamphicteis galathea	urn:lsid:marinespecies.org:taxname:328527	Animalia	Annelida	Polychaeta	Ampharetidae	Jugamphicteis	galathea
AM	IN2017	AM W.50400	PreservedSpecimen	1	present		2017-05-30	CSIRO Four Metre Beam Trawl	South Pacific	Australia	Newcastle	IN2017_V03_65	4173	4280	MULTIPOINT (-33.441 152.702, -33.435 152.665)					Gunton L	Ampharetidae sp.	Ampharetidae	urn:lsid:marinespecies.org:taxname:981	Animalia	Annelida	Polychaeta	Ampharetidae		sp.
AM	IN2017	AM W.50401	PreservedSpecimen	1	present		2017-05-30	CSIRO Four Metre Beam Trawl	South Pacific	Australia	Newcastle	IN2017_V03_65	4173	4280	MULTIPOINT (-33.441 152.702, -33.435 152.665)					Gunton L	Ampharetidae sp.	Ampharetidae	urn:lsid:marinespecies.org:taxname:981	Animalia	Annelida	Polychaeta	Ampharetidae		sp.
AM	IN2017	AM W.50402	PreservedSpecimen	1	present		2017-05-30	CSIRO Four Metre Beam Trawl	South Pacific	Australia	Newcastle	IN2017_V03_65	4173	4280	MULTIPOINT (-33.441 152.702, -33.435 152.665)					Alvestad T	Ampharetidae sp.	Ampharetidae	urn:lsid:marinespecies.org:taxname:981	Animalia	Annelida	Polychaeta	Ampharetidae		sp.
AM	IN2017	AM W.50437	PreservedSpecimen	1	present		2017-05-30	CSIRO Four Metre Beam Trawl	South Pacific	Australia	Newcastle	IN2017_V03_65	4173	4280	MULTIPOINT (-33.441 152.702, -33.435 152.665)					Gunton L	Jugamphicteis galathea	Jugamphicteis galathea	urn:lsid:marinespecies.org:taxname:328527	Animalia	Annelida	Polychaeta	Ampharetidae	Jugamphicteis	galathea
AM	IN2017		PreservedSpecimen	1	present		2017-05-30	CSIRO Four Metre Beam Trawl	South Pacific	Australia	Newcastle	IN2017_V03_65	4173	4280	MULTIPOINT (-33.441 152.702, -33.435 152.665)					Gunton L	Jugamphicteis galathea	Jugamphicteis galathea	urn:lsid:marinespecies.org:taxname:328527	Animalia	Annelida	Polychaeta	Ampharetidae	Jugamphicteis	galathea
AM	IN2017		PreservedSpecimen	1	present		2017-05-30	CSIRO Four Metre Beam Trawl	South Pacific	Australia	Newcastle	IN2017_V03_65	4173	4280	MULTIPOINT (-33.441 152.702, -33.435 152.665)					Gunton L	Jugamphicteis galathea	Jugamphicteis galathea	urn:lsid:marinespecies.org:taxname:328527	Animalia	Annelida	Polychaeta	Ampharetidae	Jugamphicteis	galathea
AM	IN2017		PreservedSpecimen	1	present		2017-05-30	CSIRO Four Metre Beam Trawl	South Pacific	Australia	Newcastle	IN2017_V03_65	4173	4280	MULTIPOINT (-33.441 152.702, -33.435 152.665)					Gunton L	Jugamphicteis galathea	Jugamphicteis galathea	urn:lsid:marinespecies.org:taxname:328527	Animalia	Annelida	Polychaeta	Ampharetidae	Jugamphicteis	galathea
AM	IN2017		PreservedSpecimen	1	present		2017-05-30	CSIRO Four Metre Beam Trawl	South Pacific	Australia	Newcastle	IN2017_V03_65	4173	4280	MULTIPOINT (-33.441 152.702, -33.435 152.665)					Gunton L	Jugamphicteis galathea	Jugamphicteis galathea	urn:lsid:marinespecies.org:taxname:328527	Animalia	Annelida	Polychaeta	Ampharetidae	Jugamphicteis	galathea
AM	IN2017	AM W.49500	PreservedSpecimen	1	present		2017-05-30	CSIRO Four Metre Beam Trawl	South Pacific	Australia	Newcastle	IN2017_V03_65	4173	4280	MULTIPOINT (-33.441 152.702, -33.435 152.665)					Wilson R & Murray A	Laetmonice yarramba	Laetmonice yarramba	urn:lsid:marinespecies.org:taxname:880000	Animalia	Annelida	Polychaeta	Aphroditidae	Laetmonice	yarramba
AM	IN2017	AM W.49666	PreservedSpecimen	1	present		2017-05-30	CSIRO Four Metre Beam Trawl	South Pacific	Australia	Newcastle	IN2017_V03_65	4173	4280	MULTIPOINT (-33.441 152.702, -33.435 152.665)					Hseuh P-W	Bonelliidae sp.	Bonelliidae	urn:lsid:marinespecies.org:taxname:110347	Animalia	Annelida	Echiura	Bonelliidae		sp.
AM	IN2017	AM W.49668	PreservedSpecimen	3	present		2017-05-30	CSIRO Four Metre Beam Trawl	South Pacific	Australia	Newcastle	IN2017_V03_65	4173	4280	MULTIPOINT (-33.441 152.702, -33.435 152.665)					Hseuh P-W	Maxmuelleria sp. nov.	Maxmuelleria	urn:lsid:marinespecies.org:taxname:110354	Animalia	Annelida	Echiura	Bonelliidae	Maxmuelleria	sp. nov.
NHM	IN2017		PreservedSpecimen	2	present		2017-05-30	CSIRO Four Metre Beam Trawl	South Pacific	Australia	Newcastle	IN2017_V03_65	4173	4280	MULTIPOINT (-33.441 152.702, -33.435 152.665)					Georgieva M	Chaetopteridae tubes		urn:lsid:marinespecies.org:taxname:918	Animalia	Annelida	Polychaeta	Chaetopteridae
AM	IN2017	AM W.49657	PreservedSpecimen	3	present		2017-05-30	CSIRO Four Metre Beam Trawl	South Pacific	Australia	Newcastle	IN2017_V03_65	4173	4280	MULTIPOINT (-33.441 152.702, -33.435 152.665)					Schulze A	Golfingia muricaudata	Golfingia muricaudata	urn:lsid:marinespecies.org:taxname:175030	Animalia	Annelida	Sipuncula	Golfingiidae	Golfingia	muricaudata
NHM	IN2017		PreservedSpecimen	1	present		2017-05-30	CSIRO Four Metre Beam Trawl	South Pacific	Australia	Newcastle	IN2017_V03_65	4173	4280	MULTIPOINT (-33.441 152.702, -33.435 152.665)					Ramos D	Neanthes heteroculata	Neanthes heteroculata	urn:lsid:marinespecies.org:taxname:334094	Animalia	Annelida	Polychaeta	Nereididae	Neanthes	heteroculata
NHM	IN2017		PreservedSpecimen	1	present		2017-05-30	CSIRO Four Metre Beam Trawl	South Pacific	Australia	Newcastle	IN2017_V03_65	4173	4280	MULTIPOINT (-33.441 152.702, -33.435 152.665)					Ramos D	Neanthes heteroculata	Neanthes heteroculata	urn:lsid:marinespecies.org:taxname:334094	Animalia	Annelida	Polychaeta	Nereididae	Neanthes	heteroculata
AM	IN2017		PreservedSpecimen	1	present		2017-05-30	CSIRO Four Metre Beam Trawl	South Pacific	Australia	Newcastle	IN2017_V03_65	4173	4280	MULTIPOINT (-33.441 152.702, -33.435 152.665)					Murray A	Polynoidae indet.	Polynoidae	urn:lsid:marinespecies.org:taxname:939	Animalia	Annelida	Polychaeta	Polynoidae		indet.
AM	IN2017		PreservedSpecimen	10	present		2017-05-30	CSIRO Four Metre Beam Trawl	South Pacific	Australia	Newcastle	IN2017_V03_65	4173	4280	MULTIPOINT (-33.441 152.702, -33.435 152.665)					Wilson R & Murray A	Bathyeliasona nigra	Bathyeliasona nigra	urn:lsid:marinespecies.org:taxname:428592	Animalia	Annelida	Polychaeta	Polynoidae	Bathyeliasona	nigra
AM	IN2017	AM W.51462	PreservedSpecimen	2	present		2017-05-30	CSIRO Four Metre Beam Trawl	South Pacific	Australia	Newcastle	IN2017_V03_65	4173	4280	MULTIPOINT (-33.441 152.702, -33.435 152.665)					Wilson R & Murray A	Bathyeliasona nigra	Bathyeliasona nigra	urn:lsid:marinespecies.org:taxname:428592	Animalia	Annelida	Polychaeta	Polynoidae	Bathyeliasona	nigra
AM	IN2017	AM W.49598	PreservedSpecimen	2	present		2017-05-30	CSIRO Four Metre Beam Trawl	South Pacific	Australia	Newcastle	IN2017_V03_65	4173	4280	MULTIPOINT (-33.441 152.702, -33.435 152.665)					Schulze A	Sipuncula sp.	Sipuncula	urn:lsid:marinespecies.org:taxname:1268	Animalia	Annelida	Sipuncula			sp.
[truncated: 359 more rows]

## Sheet: Sheet2
LocationID				IN2017_V03_
locationID
4	IN2017_V03_4
4	IN2017_V03_4
4	IN2017_V03_4
4	IN2017_V03_4
4	IN2017_V03_4
4	IN2017_V03_4
4	IN2017_V03_4
4	IN2017_V03_4
4	IN2017_V03_4
4	IN2017_V03_4
4	IN2017_V03_4
4	IN2017_V03_4
4	IN2017_V03_4
4	IN2017_V03_4
4	IN2017_V03_4
4	IN2017_V03_4
[truncated: 1,541 more rows]

## Sheet: Sheet1
genus	species	qualifier	number
[truncated: 1,539 more rows]
