# Supplementary material for: Annelids of the eastern Australian abyss collected by the 2017 RV ‘Investigator’ voyage
Source: Zookeys. 2021 Feb 24;1020:1–198. doi: 10.3897/zookeys.1020.57921 (PMC7930015; doi:10.3897/zookeys.1020.57921)
Supplement: Supplementary material 2 — Spionidae characters [file zookeys-1020-001-s002.xlsx]

## Sheet: Arkusz1
AM W.	number of spcms	dorsal crest	branchiae	start sabres	start neuropodial hooks	id	note
52220	1	from some anterior segment	2 bis 4	20	19/20	cf. amarsupiata	yellow nuchal organ
52221	1	from 6th	2-5? (3,4 present)	?, 21st?	21	cf. amarsupiata	yellow nuchal organ
52223	1	from 6th		18th	19/20	cf. amarsupiata	yellow nuchal organ
52234	1	from some anterior segment	3rd present	18th	20	cf. amarsupiata	yellow nuchal organ
52224	1 + tube part	from 6th?	4th?	absent	15th	Prionospio sp.	poor, perhaps juvenile amarsupiata
52233	2	?; rather absent	3rd?	late	late	Prionospio sp.	very poor
52234	1	absent	3rd, club-shaped	absent	absent	Prionospio sp.	small and poor, lanceolate parapodial lamellae in noto- and neuropodia
52236	1	from 6th	2 to 4 (3,4 present)	10th	13th	Prionospio sp.	quite well preserved but short
52238	2		2 to 5? (3,4 present)	10th	15th	Prionospio sp.	lanceolate notopodial lamellae at 3rd; prostomium extended to 1st chaetiger into long carnucle
52240	1		absent	7th?, very long	absent	Prionospio sp.	very poor, chaete numerous, looking worn
